# Supplementary material for: High prevalence of lower limb atherosclerosis is linked with the gut–liver axis in patients with primary biliary cholangitis
Source: Liver Int. 2022 Nov 11;43(2):370–80. doi: 10.1111/liv.15463 (PMC10100232; doi:10.1111/liv.15463)
Supplement: Supplementary file 2 — Table S2 [file LIV-43-370-s001.xlsx]

## Sheet: GROUP overall
	log2FC	lfcSE	Pvalues	FDR
Acidaminococcus	4.783	1.136	2.5486e-05	0.00084103
Bifidobacterium	-1.8911	0.48142	8.5609e-05	0.0014125
Oscillospira	1.958	0.67358	0.0036511	0.030121
Corynebacterium	-1.8562	0.74146	0.0123	0.067652
Megasphaera	1.1266	0.46245	0.014841	0.069964
ZB2	-1.3365	0.6216	0.031546	0.13013
Ruminococcaceae	1.0348	0.54361	0.056963	0.20886
Dialister	0.9573	0.53509	0.073609	0.24291
Prevotella	0.69642	0.41245	0.091318	0.27395
Propionibacterium	0.88274	609	0.1472	0.34208
Eubacterium	0.61467	0.42624	0.14928	0.34208
Gemmata	0.65623	0.47572	0.16776	0.34208
Unclassified	-0.73411	0.53588	0.17071	0.34208
Peptococcus	1.0132	0.74324	0.17281	0.34208
Micrococcus	-1.3427	0.99275	0.17622	0.34208
Turicibacter	-0.66334	0.5163	0.19886	0.36458
Actinomycetales	-1.3896	1.1487	0.22639	0.39321
Ruminococcus	0.92342	0.87604	0.29185	0.45994
S24_7	0.46307	0.44537	0.29846	0.45994
Coriobacteriaceae	-0.41141	0.40243	0.30663	0.45994
Parabacteroides	0.49776	0.58846	0.39762	0.5642
Catenibacterium	-0.34958	0.4246	0.41033	0.5642
Akkermansia	-0.34717	0.63597	0.58514	0.74468
Bacteroides	-0.24084	0.44305	0.58672	0.74468
Barnesiellaceae	-0.17786	0.41941	0.67152	0.82074
Erysipelotrichaceae	0.10984	0.40976	0.78865	0.89676
Streptococcus	0.11187	0.44422	0.80116	0.89676
Ellin6513	0.10415	0.50561	0.83679	0.89676
Clostridiales	-0.11702	0.58861	0.84241	0.89676
Veillonella	-0.078597	0.60972	0.89743	0.92548
Rhodococcus	0.010384	0.94724	0.99125	0.99125

## Sheet: PBC vs CTRL
Taxa	log2FC	lfcSE	Pvalues	FDR
Bifidobacterium	-1.9711	0.46473	2.2204e-05	0.0006217
Acidaminococcus	3.278	0.9393	0.00048325	0.0051821
Ruminococcaceae	1.8078	0.52362	0.00055523	0.0051821
Oscillospira	2.1021	0.657	0.0013764	0.0081223
Megasphaera	1.4943	0.46927	0.0014504	0.0081223
Corynebacterium	-1.6237	0.7905	0.039975	0.18655
Clostridiales	-1.1137	0.59347	0.060569	0.24174
ZB2	-1.1276	0.62026	0.069068	0.24174
Dialister	0.94505	0.54589	0.083415	0.25951
Gemmata	0.77947	0.46671	0.094892	0.2657
Propionibacterium	0.9793	0.60705	0.1067	0.2716
Prevotella	0.69012	0.4472	0.12278	0.28648
Eubacterium	0.60055	0.43706	0.16942	0.36489
Turicibacter	-0.68393	0.51523	0.18436	0.36873
S24_7	0.56049	0.44322	0.20602	0.38457
Unclassified	-0.5807	0.57699	0.31421	0.53173
Christensenellaceae	-0.82771	0.83721	0.32284	0.53173
Coriobacteriaceae	-0.34913	0.41135	0.39603	0.57989
Parabacteroides	0.48393	0.57941	0.40359	0.57989
Catenibacterium	-0.34295	0.42001	0.41421	0.57989
Bacteroides	-0.30479	0.45382	0.50182	0.6691
Barnesiellaceae	-0.14817	0.39514	0.70768	0.88047
Akkermansia	0.21311	0.6018	0.72324	0.88047
Ellin6513	0.12763	0.52775	0.80891	0.90964
Erysipelotrichaceae	0.094105	0.44382	0.83208	0.90964
Rhodococcus	0.1839	0.93863	0.84467	0.90964
Streptococcus	0.0090562	0.37337	0.98065	0.9815
Veillonella	-0.013938	0.60108	0.9815	0.9815

## Sheet: NAFLD vs CTRL
Taxa	log2FC	lfcSE	Pvalues	FDR
Ruminococcaceae	2.1471	0.53468	5.9272e-05	0.0016596
Oscillospira	2.2648	0.67338	0.00076993	0.010779
Dialister	1.6539	0.53176	0.0018692	0.017446
Clostridiales	-1.704	0.57006	0.0027979	0.019585
Corynebacterium	-1.879	0.69757	0.0070687	0.039585
Parabacteroides	1.491	0.58361	0.010626	0.049589
Streptococcus	-1.0541	0.43432	0.015224	0.060896
Bacteroides	-1.0675	0.46757	0.022422	0.078477
Gemmata	1.0288	0.4673	0.027703	0.079105
ZB2	-1.3058	0.59649	0.028592	0.079105
Propionibacterium	1.2911	0.59883	0.031077	0.079105
Acidaminococcus	1.9354	0.94829	0.041258	0.096269
Erysipelotrichaceae	-0.79145	0.40702	0.051835	0.11164
Ellin6513	-0.74224	0.48223	0.12376	0.24752
Veillonella	-0.76519	0.54193	0.15796	0.29485
S24_7	0.56709	0.42794	0.18512	0.32396
Bifidobacterium	-0.66345	0.52972	0.2104	0.34654
Unclassified	-0.60039	0.53126	0.25842	0.40199
Turicibacter	-0.52307	0.51925	0.31377	0.4624
Eubacterium	0.42071	0.44857	0.3483	0.48762
Catenibacterium	-0.32899	0.42497	0.43883	0.58511
Megasphaera	0.23213	0.42737	0.58703	0.72835
Prevotella	-0.20517	0.38942	0.59829	0.72835
Akkermansia	0.22198	0.65532	0.73481	0.85728
Coriobacteriaceae	-0.10529	0.41167	0.79814	0.86565
Christensenellaceae	0.16972	0.86689	0.84478	0.86565
Barnesiellaceae	0.080394	0.44366	0.85621	0.86565
Rhodococcus	0.14645	0.86562	0.86565	0.86565

## Sheet: PBC vs NAFLD
Taxa	log2FC	lfcSE	Pvalues	FDR
Streptococcus	-2.1615	0.45056	0,0000016073	4.6611e-05
Acidaminococcus	2.0151	0.93205	0,009126	0,040617
Prevotella	-1.0481	0.41667	0.011887	0.14037
Erysipelotrichaceae	-0.97175	0.39759	0.014521	0.14037
Unclassified	0.97628	0.44772	0.029217	0.1726
S24_7	0.91376	0.43508	0.03571	0.1726
Ruminococcaceae	1.1257	0.57332	0.049599	0.18264
Christensenellaceae	1.4409	0.7364	0.050385	0.18264
Ellin6513	-0.82985	0.51495	0.10707	0.34499
Bacteroides	-0.65764	0.44291	0.13759	0.39902
Megasphaera	-0.68151	0.47839	0.15427	0.40671
Rhodococcus	1.2298	0.92415	0.18329	0.44295
Parabacteroides	0.75953	0.61905	0.21985	0.46481
Gemmata	0.60995	0.50205	0.22439	0.46481
Clostridiales	-0.60452	0.5346	0.25814	0.47456
Bifidobacterium	0.44221	0.39409	0.26182	0.47456
Dialister	0.56119	0.56635	0.32174	0.54306
Veillonella	-0.5357	0.55804	0.33707	0.54306
Eubacterium	-0.30361	0.44747	0.49745	0.75926
Akkermansia	0.32434	0.6237	0.60304	0.81611
Propionibacterium	0.30649	0.64845	0.63646	0.81611
Turicibacter	-0.23269	0.5177	0.65309	0.81611
Barnesiellaceae	0.19169	0.44687	0.66796	0.81611
Oscillospira	0.28929	0.69085	0.6754	0.81611
Corynebacterium	-0.20158	0.71901	0.7792	0.89156
Peptococcus	0.18019	0.81741	0.82553	0.89156
Coriobacteriaceae	-0.070755	0.38708	0.85496	0.89156
Catenibacterium	-0.081451	0.46456	0.86082	0.89156
ZB2	0.038039	0.65279	0.95353	0.95353
