# Supplementary material for: High prevalence of lower limb atherosclerosis is linked with the gut–liver axis in patients with primary biliary cholangitis
Source: Liver Int. 2022 Nov 11;43(2):370–80. doi: 10.1111/liv.15463 (PMC10100232; doi:10.1111/liv.15463)
Supplement: Supplementary file 3 — Table S3 [file LIV-43-370-s003.xlsx]

## Sheet: Spearman coefficient
	BMI	ICAM1	VCAM1	Adiponectin	TNFalpha	S24-7	ACK-M1	Akkermansia	Propionibacterium	Fusobacterium	Salinibacterium	Lachnospiraceae	Coriobacteriaceae	Oscillospira	Catenibacterium	Gemmata	Megasphaera	Christensenellaceae	Bacteroides	Parabacteroides	Prevotella	Barnesiellaceae	Anaerofustis	Arthrobacter	Actinobacillus	Micrococcus	Microbacteriaceae	Christensenella	Corynebacterium	Acidaminococcus	Bifidobacterium	Streptococcus	Rhodococcus	Turicibacter	Veillonella	Phascolarctobacterium	Peptococcus	Eubacterium	Erysipelotrichaceae	Dorea	Ruminococcus	Clostridium	Atopobium	Brachybacterium	Ruminococcaceae	Elusimicrobiaceae	Enterobacteriaceae	[Ruminococcus]	Rothia
BMI	1	-0.0851512043309506	-0.186710194231876	-0.300355283400576	0.138096329246028	-0.109695348856867	0.000133507287941911	-0.106143726133126	0.17727319047375	-0.167912053190649	-0.0482849815241125	-0.137143460844397	0.0249950620978635	-0.132776261976023	-0.107553826803797	0.0281939614909939	0.0726308430220732	-0.112399706975793	0.053422738600814	0.205150502006409	0.0248461288350835	-0.202377919564689	-0.151071350430729	0.0228204326332568	0.0971228656327714	-0.072067527887609	-0.0435132248829471	-0.0224177945687353	0.00887955178895632	0.105919016173055	0.0456967859632001	-0.296172499939573	-0.224674669661282	0.050327839650007	-0.0597732520756468	-0.28178593633941	-0.0550158982276789	-0.0430034101503006	-0.0179314240891699	-0.02513759088625	-0.15823020071284	-0.159913586872765	-0.0310565368488684	-0.139197536627452	-0.00916456365711745	0.0610433548398601	-0.109779226792421	-0.111136778979711	0.0054531176657391
ICAM1	-0.0851512043309506	1	0.476532483813975	0.316558926557431	0.135170318980196	-0.0233167553185704	0.100256405747057	0.102013480459353	-0.102135379286511	-0.0100183131088302	-0.0855547095752655	0.0462348602340103	-0.0138999947920854	0.145911614088453	-0.10269259303557	0.0372820911012478	-0.0540489556282221	0.0215133744294674	0.0830422533059616	0.0492788347788245	0.0828360811079738	-0.0730858115740469	0.126909306493347	-0.0691868481362386	-0.158607002250672	-0.0352049924036966	0.0793337491088835	0.0847392416086962	-0.0255750730300523	0.0728463440579359	-0.0690110044340445	0.0531506673357236	-0.0318375261924959	-0.060432431418228	0.212099269810716	-0.00952115659958337	0.0166760457882495	-0.0144102491350458	0.0406690455984211	-0.0495796999283793	-0.00385543249043927	0.00611815248039598	0.193317230472083	-0.0177920100712799	0.0598206267412713	-0.0184345920485259	0.0349054042344151	0.0311152162005307	-0.00941166239451049
VCAM1	-0.186710194231876	0.476532483813975	1	0.351510004912122	0.0208281545219152	0.101971414022352	0.149583896088151	0.146720740389168	-0.181810635102128	0.0282251930313276	-0.0957090295378502	0.0960309619956764	-0.121875602165777	0.0761043670959906	-0.0420473499087158	0.0973333540696467	0.105852002857337	-0.0265208681136764	0.131200253653254	-0.0431991475397607	0.0381391939744396	-0.0290700101004399	0.100754726952655	0.0617987789979731	-0.129555227680772	0.0350006082204498	0.0837138307254018	0.144879713681566	-0.0353370188515188	-0.132190069223941	-0.05522009922377	0.103297750882717	0.109092388691968	0.0375055719646938	0.0252544425096522	0.0493966795157173	0.0666786186079383	0.0396088672337589	-0.0164600290386239	-0.174230911628636	0.00776357658311262	0.107851872599518	-0.0655817600679839	0.0429058165133962	-0.032635883572559	-0.106788922547344	0.00816850017496455	0.0117739285727032	0.0159727410194295
Adiponectin	-0.300355283400576	0.316558926557431	0.351510004912122	1	-0.0851712393710149	-0.0235853404782473	0.00710566632892779	-0.141841833096219	-0.0464762011371308	-0.0976022558888854	-0.161708503404201	-0.123363197336044	-0.14378752475369	0.0728629232161415	-0.0671230716789238	0.00948191648287202	0.0826561256222037	-0.0286917435560358	0.041791279163866	-0.16403373771817	-0.0307795031588729	-0.0506893504498601	-0.124672035785266	0.0850545827560265	0.0778190121499916	-0.0705954906742569	0.0521201308153485	0.195783810312589	-0.215099870892764	-0.0289756127111364	0.0138892364814268	0.034665425334427	0.0454113138395671	0.0834912578918994	-0.029370321086539	-0.0149994276579541	0.107729816686506	-0.0805921711137593	0.00195243371251261	0.0144555460440554	-0.01189560667748	0.14725748962555	0.0729869750330561	-0.141498412872945	-0.0891395612881805	0.0173389374896792	-0.0243843073120323	0.0960378564171032	0.00522027318080707
TNFalpha	0.138096329246028	0.135170318980196	0.0208281545219152	-0.0851712393710149	1	0.0718299126135051	-0.107885018711936	0.0393665884834158	-0.0609879968901386	0.0403635837000574	-0.0419285600072999	-0.1908540589286	0.0866521155837057	0.0364174331559449	-0.0563835077621649	-0.00166854212832659	0.0195269793351758	0.0977258623072037	0.06869107098596	0.110479996623433	0.226533364304232	-0.0261192378240659	-0.0576609702135554	-0.150357698031425	0.0169997097824694	-0.0481540305609068	-0.232455664617771	0.166856498118354	0.023336615847329	0.252901117678952	-0.125413243239518	0.0544506421283608	-0.105419618072765	0.0467087118749346	-0.00823817782682495	-0.0800260308278293	-0.132437224176406	0.037575238325533	0.190819932108637	-0.174314271037933	-0.0843628230101886	-0.0118786190076155	0.0795905809302331	-0.0897470584827245	-0.0828856196688414	-0.090349443885051	-0.18827108033158	-0.0975374901144323	0.0438274591903173
S24-7	-0.109695348856867	-0.0233167553185704	0.101971414022352	-0.0235853404782473	0.0718299126135051	1	0.0629855359048454	0.218654216371216	-0.00724758462376887	0.0426320425352031	-0.0214976477538042	0.0819928487688586	0.0992920646214761	0.15168119684621	0.0242581388648804	0.551039222949335	-0.0399227885042213	-0.0501877421184769	0.197662262830802	0.0270497286500923	0.043921842502159	0.0119809300413651	-0.0537965540743764	0.00785524646845966	-0.163829855213893	0.0822808026450009	-0.0498947410976574	-0.061839240561165	0.0104154871795283	-0.112610924824987	0.094143309873647	-0.0488208420792691	0.204581326237081	0.0802271979606123	0.285516679212573	0.162482717366628	0.28552129944655	-0.126739926739927	0.0312389387857914	-0.00660701116144723	0.143000850402814	0.16172911594697	0.0625981291729683	0.127496354419851	-0.0580813803957343	0.0785388215168059	0.077681450821773	-0.152937549693397	-0.0701627915233426
ACK-M1	0.000133507287941911	0.100256405747057	0.149583896088151	0.00710566632892779	-0.107885018711936	0.0629855359048454	1	0.265609883647668	-0.0623218054218062	0.0684310528609484	-0.0651840892459516	0.16583198245696	-0.00174411068148894	0.0494856071710846	-0.116240669001574	0.0966845607133692	-0.22149385153678	0.290787076891598	-0.0170115269466105	0.0349977124407963	-0.0318611699747048	-0.0442357356919899	-0.0248830709190893	0.184839415737411	0.0116914312951108	0.193895701064438	0.133673521631762	-0.154587989951778	0.124457389073678	-0.022436245201532	0.0398841682193642	-0.0290387241492002	0.269910296205074	-0.134258399836802	0.109521580092582	0.250501250187013	0.153262805653884	0.0931011802473044	-0.0620907129922902	0.190150886975291	0.374027473392994	0.274735769469815	-0.251963282966384	0.195337616104531	0.077482704286522	-0.0560065649653334	0.112837820564553	-0.0360793508366247	-0.0795107765853877
Akkermansia	-0.106143726133126	0.102013480459353	0.146720740389168	-0.141841833096219	0.0393665884834158	0.218654216371216	0.265609883647668	1	0.150915496953264	0.159171194348909	0.224067825522787	0.6387334617893	0.240810950131128	0.38330556230593	-0.150902205664642	0.249583399401441	-0.134184729318584	0.492958229127012	0.0507766539441453	0.0820247313854242	0.0169978361152018	0.159457472848178	0.131479402774522	-0.0503813131094602	0.010559676651379	0.204779558696705	0.239939721375989	-0.176030725621057	0.200849263351767	-0.0637204196615185	0.131278859265434	0.0362500650276414	0.556182198420985	-0.0444697941967132	0.393864857164754	0.333018185483811	0.300805488774511	-0.0749987033489215	-0.112304832569197	0.178640896931147	0.422230251775852	0.334200090922489	-0.13141475810301	0.199483169399242	0.392706121628167	-0.26405497842673	0.109008129386507	0.104718957823772	0.223970679009528
Propionibacterium	0.17727319047375	-0.102135379286511	-0.181810635102128	-0.0464762011371308	-0.0609879968901386	-0.00724758462376887	-0.0623218054218062	0.150915496953264	1	-0.140437809100422	0.123839698952165	0.0928674857797919	0.166767878152389	-0.103587033093022	0.0794405171103575	0.190509127395164	0.161253180810985	0.0212748190663708	0.0765115276872041	0.228390370297187	-0.0378569649432031	0.227549659334288	-0.0428933698109241	0.110332981313971	0.0275635109914163	-0.0365179822364534	0.0431684419727774	-0.0853225388517327	-0.0961823638858875	0.369644575451143	-0.0712193763430973	-0.0886768189845061	0.0623154864226173	-0.00120659359972538	0.290161816392946	-0.0746499056803414	0.0586662121125378	-0.0182978629020296	-0.101276469223077	0.304446119328618	0.211409115641452	-0.190984317746964	0.131953403196946	-0.104036848632724	-0.090811754557435	-0.0723639324660212	-0.00195210064015207	0.11707638489442	0.294013124140685
Fusobacterium	-0.167912053190649	-0.0100183131088302	0.0282251930313276	-0.0976022558888854	0.0403635837000574	0.0426320425352031	0.0684310528609484	0.159171194348909	-0.140437809100422	1	0.0977457919414274	0.205296232130725	-0.0136273839632213	0.184588297762907	0.27248433153767	-0.00747546453845453	-0.11674075444575	0.319316177028182	-0.0304335857569718	0.0119002167411489	0.132028785036112	0.2862622689696	0.141703206969956	-0.0253587243743836	0.154455669063726	0.134348713246811	0.188498059145462	0.155100105571947	0.0954913109533285	-0.0158770127032116	-0.0169005969551392	0.124330424855049	0.0211896598012983	0.171817643710729	0.0926986208548041	-0.00928437962222211	0.0778463453507501	0.123246117585873	0.152295548414853	-0.137413379000177	0.139028000246061	0.150306950405459	0.110144911136892	0.173737619402047	0.31162684271696	-0.124737950424081	0.129692234675069	0.0411583076906101	-0.0160294445106471
Salinibacterium	-0.0482849815241125	-0.0855547095752655	-0.0957090295378502	-0.161708503404201	-0.0419285600072999	-0.0214976477538042	-0.0651840892459516	0.224067825522787	0.123839698952165	0.0977457919414274	1	0.207113850808468	0.235606083067685	0.0451394781189412	0.148477272917881	-0.043719778776045	0.135882969202889	0.284988617120458	-0.0129013751263919	0.225224986665672	-0.00377697842737606	0.228542037830674	0.278560857099547	0.0766064083267903	0.0244619705086439	-0.0715449208449973	-0.0200362755428028	-0.0824943010148337	0.220580889030884	0.146002798276668	0.126979625164077	0.0307208770558251	0.261929246764053	-0.0112020869773163	0.181908200863883	0.220954742180129	0.0381845537812352	-0.0585716857789972	0.0129712505257747	-0.0654873172224347	0.100614081027652	-0.0401545950719116	0.138679764392595	-0.12192559806118	0.128523735007369	-0.12192559806118	-0.0413034567658019	0.0146119193447047	0.200644603151092
Lachnospiraceae	-0.137143460844397	0.0462348602340103	0.0960309619956764	-0.123363197336044	-0.1908540589286	0.0819928487688586	0.16583198245696	0.6387334617893	0.0928674857797919	0.205296232130725	0.207113850808468	1	0.180455407384994	0.500001063123126	-0.0763523853979463	0.0843352338896693	-0.203160582454885	0.562320148426052	-0.00859186862313373	-0.0345105811790136	-0.0113129471708499	0.186780788086742	0.152717619505769	0.0131588973551192	-0.0301399711965304	0.19023415994261	0.194749960059379	-0.253464942501668	0.109554471861729	-0.0545764509573094	0.0505299318261289	0.0375624877973208	0.555372098782545	-0.0856130150722618	0.180735344072493	0.202718378061637	0.0669647394168026	-0.00741130652224513	-0.0940998442458443	0.113817741834779	0.397474436511421	0.197706498480568	-0.171739893703066	0.185855675632559	0.621468084673294	-0.0274455991589747	0.209848849347218	0.0759037771181485	0.0195843062343803
Coriobacteriaceae	0.0249950620978635	-0.0138999947920854	-0.121875602165777	-0.14378752475369	0.0866521155837057	0.0992920646214761	-0.00174411068148894	0.240810950131128	0.166767878152389	-0.0136273839632213	0.235606083067685	0.180455407384994	1	0.0632519692744975	0.202889364676299	0.127897596420484	0.123625797029984	0.149100453535035	0.208116562573384	0.307531429482025	0.300297284973913	0.213676947943939	0.105960348389667	-0.10057846666029	-0.0966513587256683	0.147964654515022	0.027964137722353	-0.0729094862653841	0.19740243775376	0.08851717834448	0.115138294466969	-0.083849193353868	0.105605868992845	0.186721547643548	0.0411156329299993	0.0519180481341441	-0.0330715562084403	0.0369196575880716	0.17450073269616	-0.0844235770283826	0.171186240054878	0.0467949826253691	-0.0601501636942143	-0.110675926432663	0.127179171199358	-0.0504353381792362	-0.0628387181346936	0.154790440667694	0.11728594273451
Oscillospira	-0.132776261976023	0.145911614088453	0.0761043670959906	0.0728629232161415	0.0364174331559449	0.15168119684621	0.0494856071710846	0.38330556230593	-0.103587033093022	0.184588297762907	0.0451394781189412	0.500001063123126	0.0632519692744975	1	-0.0138838057118693	0.0968562698293226	-0.216599823529734	0.445116534279387	-0.110120631502887	-0.00106581228402927	-0.0416162517415151	0.00312307785552764	0.106829351465292	-0.140149120505045	0.0701347430682032	0.12544681649751	0.0963654923765047	0.0463772483559293	0.157144246248487	0.015077458320403	-0.00608707008307417	-0.0351431251064865	0.501978819859645	-0.0804567031474119	0.130012574430113	0.115677387890223	0.139679586838505	-0.0470860061650011	-0.164683973601098	-0.0510876985933847	0.334412335001649	0.164531126464246	-0.189917743727384	0.0264352871563032	0.677885064315432	0.259801986685491	0.100801483416888	0.0081177318742623	0.00884443540598002
Catenibacterium	-0.107553826803797	-0.10269259303557	-0.0420473499087158	-0.0671230716789238	-0.0563835077621649	0.0242581388648804	-0.116240669001574	-0.150902205664642	0.0794405171103575	0.27248433153767	0.148477272917881	-0.0763523853979463	0.202889364676299	-0.0138838057118693	1	-0.0351072148824958	0.170589663703399	0.0896119230593158	0.128386220521052	0.121250305745087	0.27057962966272	0.58795487817429	0.111038676544882	-0.0283949868411773	-0.155286898582058	0.0838332706194349	-0.00274146929108008	0.178705038094566	0.143833711754413	0.160225455439781	0.099362061159814	0.00865127381981315	-0.0395288575291325	0.254280540221969	-0.0118327123501317	-0.118898744464549	-0.131337894673765	0.225797423550233	0.212712889898191	-0.102326243880456	-0.00921404142024257	-0.0562564529655586	0.0319375982493645	-0.114489925378851	-0.0105048676661881	0.132682251127224	0.0422880378041231	-0.0137632372950368	-0.214121511352151
Gemmata	0.0281939614909939	0.0372820911012478	0.0973333540696467	0.00948191648287202	-0.00166854212832659	0.551039222949335	0.0966845607133692	0.249583399401441	0.190509127395164	-0.00747546453845453	-0.043719778776045	0.0843352338896693	0.127897596420484	0.0968562698293226	-0.0351072148824958	1	-0.0423593133283965	-0.0339959693038026	0.202848088241347	0.0211539582654756	-0.0104658158643127	-0.0342382866749114	-0.00407376594901505	0.0465386300206855	-0.199701978934945	-0.0426231476813161	-0.0362682904574037	-0.039947099225991	-0.0427701565540149	-0.056258530527479	0.111380005762028	-0.376301601020702	0.0999914552520665	0.0121336845674064	0.422552169074014	0.167402528599999	0.401971983639281	-0.143104086924312	-0.0793938246611219	0.206389840024095	0.121721866288752	0.0968388146508412	-0.0114062850890587	0.109020555218021	-0.0623129650198884	-0.0606799939489717	-0.0124163592981781	-0.146922082217281	0.0745052550105474
Megasphaera	0.0726308430220732	-0.0540489556282221	0.105852002857337	0.0826561256222037	0.0195269793351758	-0.0399227885042213	-0.22149385153678	-0.134184729318584	0.161253180810985	-0.11674075444575	0.135882969202889	-0.203160582454885	0.123625797029984	-0.216599823529734	0.170589663703399	-0.0423593133283965	1	-0.242413279448681	0.223559384120855	0.115573220408894	0.218597291310955	0.19027112706981	0.0677123603719322	-0.0731553715803484	-0.00586812300316422	0.00871988594880332	-0.121694772116637	-0.0449019630046937	-0.0404914146113872	0.161062359191305	-0.00507883721795971	0.0783062859877645	-0.22496856189925	0.332924485429627	0.0881363659753195	-0.192855410296575	-0.153154646363002	0.0042062979228159	0.143724404760611	-0.177045801275704	-0.201744546158519	-0.29532030576827	-0.0306661146901225	-0.139202713479333	-0.164114534772691	-0.101225451865871	-0.0493035591618999	0.0051588556819774	0.232737970087352
Christensenellaceae	-0.112399706975793	0.0215133744294674	-0.0265208681136764	-0.0286917435560358	0.0977258623072037	-0.0501877421184769	0.290787076891598	0.492958229127012	0.0212748190663708	0.319316177028182	0.284988617120458	0.562320148426052	0.149100453535035	0.445116534279387	0.0896119230593158	-0.0339959693038026	-0.242413279448681	1	-0.106631012733134	0.102293423362906	0.0603981312549745	0.200339047505839	0.0490227274254082	-0.127505254778728	0.0204788577638618	0.266284306111753	-0.00165008012732376	-0.0683642549616573	0.205869903114751	0.0362742381717663	0.117622508147475	0.0199822347509562	0.403566528081409	-0.115305701510759	0.120821597296549	0.208265199444713	0.0243524838460599	0.0659405304772789	0.0219073734124758	-0.037261505700428	0.367548923037325	0.25622600644691	-0.099304508855369	0.131031006708665	0.471402144169828	-0.06447231731815	0.0316414374840576	0.0226273759801068	-0.0448458309077716
Bacteroides	0.053422738600814	0.0830422533059616	0.131200253653254	0.041791279163866	0.06869107098596	0.197662262830802	-0.0170115269466105	0.0507766539441453	0.0765115276872041	-0.0304335857569718	-0.0129013751263919	-0.00859186862313373	0.208116562573384	-0.110120631502887	0.128386220521052	0.202848088241347	0.223559384120855	-0.106631012733134	1	0.0659980441797534	0.227736482580092	0.145475663945565	-0.0373872725414279	0.0511455591602067	-0.12513772639107	-0.190553823592501	-0.0935065738855936	-0.0205053697745818	-0.211017770257243	0.132697771611228	-0.00285631971025229	-0.179635345927481	-0.14418004072392	0.0841126112006502	0.188252936498755	0.129035936159115	0.126597516205661	-0.0735811005473927	0.195541763071535	0.0889093191034674	-0.0640067552393572	-0.081186553581262	-0.00280518207453406	-0.105235350868909	-0.0888221138326828	-0.158878533208519	-0.07644434090385	-0.0271647850899275	0.0142989883353576
Parabacteroides	0.205150502006409	0.0492788347788245	-0.0431991475397607	-0.16403373771817	0.110479996623433	0.0270497286500923	0.0349977124407963	0.0820247313854242	0.228390370297187	0.0119002167411489	0.225224986665672	-0.0345105811790136	0.307531429482025	-0.00106581228402927	0.121250305745087	0.0211539582654756	0.115573220408894	0.102293423362906	0.0659980441797534	1	0.0331010452961672	0.195607943921385	0.00594137673621017	0.120167537797067	-0.0957473984839688	-0.0446465681673823	0.0802674151868813	-0.0431394732246947	0.060455727281134	0.263609419076007	0.0911456457923507	-0.111196205689755	-0.00700077153831022	0.0661078111680421	0.206460408069126	-0.0818102312430774	0.182931138899515	0.137883624427944	-0.0680001025020779	0.0177727916387699	0.119081944242847	-0.169280869957782	-0.0830981430524529	0.0141785753616068	0.0138027023493077	-0.00301920251817745	0.114170411294937	0.155066124240255	0.151545555134683
Prevotella	0.0248461288350835	0.0828360811079738	0.0381391939744396	-0.0307795031588729	0.226533364304232	0.043921842502159	-0.0318611699747048	0.0169978361152018	-0.0378569649432031	0.132028785036112	-0.00377697842737606	-0.0113129471708499	0.300297284973913	-0.0416162517415151	0.27057962966272	-0.0104658158643127	0.218597291310955	0.0603981312549745	0.227736482580092	0.0331010452961672	1	0.189009975206135	-0.0730484652567379	-0.0367322732747973	-0.0665419528458778	0.120278840382613	0.0400662710958601	0.0510454584831699	-0.0506117711362258	-0.0368329332074662	-0.07346656895468	0.183254706577718	-0.194444458045282	0.221051081588804	0.0305145756624739	0.0347978751933866	0.0143472009600471	0.302800508873621	0.840284628218035	-0.153739087701822	-0.0758789791111986	-0.0597262784964086	-0.0630019427649502	-0.05833232710534	-0.0228288131934851	-0.0134029238859424	0.0268787181118681	-0.0895491157116292	-0.0740810539318234
Barnesiellaceae	-0.202377919564689	-0.0730858115740469	-0.0290700101004399	-0.0506893504498601	-0.0261192378240659	0.0119809300413651	-0.0442357356919899	0.159457472848178	0.227549659334288	0.2862622689696	0.228542037830674	0.186780788086742	0.213676947943939	0.00312307785552764	0.58795487817429	-0.0342382866749114	0.19027112706981	0.200339047505839	0.145475663945565	0.195607943921385	0.189009975206135	1	0.0874639209917093	0.110511879685982	0.0978838763964143	0.0340591659889685	0.162962544286663	-0.0333344352891413	0.110784099171867	0.289089443554405	-0.00746852477492656	-0.0603987091776034	0.084022401334951	0.0817618905191193	0.0352056408102075	-0.00211347231713469	0.0258734203079257	0.133165361257015	0.148195428037042	0.0235448260396552	0.199323685275255	-0.0114266088567626	0.0256102351395478	0.131452074278991	0.0946753378327218	-0.0571062973534834	0.174100444771764	0.152800022215867	-0.0575445635611057
Anaerofustis	-0.151071350430729	0.126909306493347	0.100754726952655	-0.124672035785266	-0.0576609702135554	-0.0537965540743764	-0.0248830709190893	0.131479402774522	-0.0428933698109241	0.141703206969956	0.278560857099547	0.152717619505769	0.105960348389667	0.106829351465292	0.111038676544882	-0.00407376594901505	0.0677123603719322	0.0490227274254082	-0.0373872725414279	0.00594137673621017	-0.0730484652567379	0.0874639209917093	1	0.00267066410785868	-0.064736574105788	0.0420406050262814	-0.0151536074523427	-0.00342503761639736	0.0427690578580913	0.0305478903633387	0.191904834261779	0.113798938519682	0.0568484900536832	0.0343809538612539	0.0556813640278158	-0.0143597227527358	-0.0525930070701789	-0.0198929225080408	-0.0762987043525306	-0.11877561801597	0.0895953675003857	-0.0741751759533096	0.0578558799676657	-0.0832956233857142	0.111606807137309	-0.0832956233857142	-0.0942026584230988	-0.0713185119964781	0.131972638890061
Arthrobacter	0.0228204326332568	-0.0691868481362386	0.0617987789979731	0.0850545827560265	-0.150357698031425	0.00785524646845966	0.184839415737411	-0.0503813131094602	0.110332981313971	-0.0253587243743836	0.0766064083267903	0.0131588973551192	-0.10057846666029	-0.140149120505045	-0.0283949868411773	0.0465386300206855	-0.0731553715803484	-0.127505254778728	0.0511455591602067	0.120167537797067	-0.0367322732747973	0.110511879685982	0.00267066410785868	1	-0.112005369970377	-0.210045436610631	0.0226173629408356	-0.056787651197381	-0.121292464995274	0.0436985428309582	0.131735941560677	0.0499845636129815	0.146925327600086	-0.0693291088498349	0.0427554765110784	0.154158696156412	0.110779995269847	-0.134243197902025	-0.116434949044037	0.0770252611636357	0.164482543748934	0.0890865768113385	-0.0623745248250727	-0.0359163362315484	-0.171030637253514	-0.0341899501639923	0.144707330355944	0.118109049048082	0.0891042375544818
Actinobacillus	0.0971228656327714	-0.158607002250672	-0.129555227680772	0.0778190121499916	0.0169997097824694	-0.163829855213893	0.0116914312951108	0.010559676651379	0.0275635109914163	0.154455669063726	0.0244619705086439	-0.0301399711965304	-0.0966513587256683	0.0701347430682032	-0.155286898582058	-0.199701978934945	-0.00586812300316422	0.0204788577638618	-0.12513772639107	-0.0957473984839688	-0.0665419528458778	0.0978838763964143	-0.064736574105788	-0.112005369970377	1	0.123433441724599	0.193612813592678	0.0470411366232221	-0.192642130532317	0.0891400734284523	0.131026560574179	-0.0472143501230267	0.0215343808847167	-0.0567549386037662	-0.0870562893061562	-0.0749336474515042	-0.0170619185357517	-0.0955691434857399	0.0287189071099462	0.0303156701640068	-0.0292888577778508	0.0602701295790131	-0.046934813499715	0.107951887500252	0.138843047146999	-0.075608325875663	0.0665828195052615	-0.064736574105788	-0.0243835080989862
Micrococcus	-0.072067527887609	-0.0352049924036966	0.0350006082204498	-0.0705954906742569	-0.0481540305609068	0.0822808026450009	0.193895701064438	0.204779558696705	-0.0365179822364534	0.134348713246811	-0.0715449208449973	0.19023415994261	0.147964654515022	0.12544681649751	0.0838332706194349	-0.0426231476813161	0.00871988594880332	0.266284306111753	-0.190553823592501	-0.0446465681673823	0.120278840382613	0.0340591659889685	0.0420406050262814	-0.210045436610631	0.123433441724599	1	-0.033143286311488	-0.0551954354429137	0.297634913357622	-0.282667463382396	0.1228308942886	0.140354260347331	0.200394155663926	-0.0341045699351821	0.0349984085186302	0.0498377016490079	-0.0630800576473119	0.155079465565914	0.124589930135336	-0.0635312925946911	0.244018493882153	0.139116157515131	-0.0408639459627539	-0.0201971276778578	0.169917463324674	0.024914498757861	-0.00236830740755691	0.0947337898482787	-0.128768505474558
Microbacteriaceae	-0.0435132248829471	0.0793337491088835	0.0837138307254018	0.0521201308153485	-0.232455664617771	-0.0498947410976574	0.133673521631762	0.239939721375989	0.0431684419727774	0.188498059145462	-0.0200362755428028	0.194749960059379	0.027964137722353	0.0963654923765047	-0.00274146929108008	-0.0362682904574037	-0.121694772116637	-0.00165008012732376	-0.0935065738855936	0.0802674151868813	0.0400662710958601	0.162962544286663	-0.0151536074523427	0.0226173629408356	0.193612813592678	-0.033143286311488	1	0.0717012392258221	0.032654966165932	0.0511079127246364	0.175175393488064	0.107097070830227	0.141580966333062	0.202733256891659	0.120963093593493	-0.00455989731933312	0.096564394853528	0.0263990010095154	-0.0132940978174693	-0.00654989988750267	0.106790863522301	0.111834513324894	0.000369484164240829	0.138037210382306	0.230289630952568	0.0306445884544811	0.168694373234311	0.14311740371657	0.0729121161962617
Christensenella	-0.0224177945687353	0.0847392416086962	0.144879713681566	0.195783810312589	0.166856498118354	-0.061839240561165	-0.154587989951778	-0.176030725621057	-0.0853225388517327	0.155100105571947	-0.0824943010148337	-0.253464942501668	-0.0729094862653841	0.0463772483559293	0.178705038094566	-0.039947099225991	-0.0449019630046937	-0.0683642549616573	-0.0205053697745818	-0.0431394732246947	0.0510454584831699	-0.0333344352891413	-0.00342503761639736	-0.056787651197381	0.0470411366232221	-0.0551954354429137	0.0717012392258221	1	-0.119770533472108	0.211827140017723	0.0989724052612941	0.185921635730269	-0.157404960060691	0.0949775653030507	-0.0969190288245093	-0.0278565557677106	-0.119487499349568	0.00257158609779719	0.00731096460756358	-0.109208402108792	-0.244906530625549	-0.147021854064353	0.380364371686829	-0.0280379946099205	-0.0579969484184281	-0.0303017626572195	-0.144357935472971	0.0239129899035743	-0.0500163777620748
Corynebacterium	0.00887955178895632	-0.0255750730300523	-0.0353370188515188	-0.215099870892764	0.023336615847329	0.0104154871795283	0.124457389073678	0.200849263351767	-0.0961823638858875	0.0954913109533285	0.220580889030884	0.109554471861729	0.19740243775376	0.157144246248487	0.143833711754413	-0.0427701565540149	-0.0404914146113872	0.205869903114751	-0.211017770257243	0.060455727281134	-0.0506117711362258	0.110784099171867	0.0427690578580913	-0.121292464995274	-0.192642130532317	0.297634913357622	0.032654966165932	-0.119770533472108	1	-0.117982188329074	0.0490611108104499	0.0918729293131829	0.343851849501435	0.0909934411258364	-0.023551310827636	0.197709150088298	-0.056846430955998	-0.0806575327182669	-0.0520116330510211	-0.186943513340077	0.146364382100268	0.259500660548228	-0.157999678361598	0.11590205367152	0.227732021845595	0.168717538407293	0.0591090176522149	-0.0257539291855549	0.0183446199711669
Acidaminococcus	0.105919016173055	0.0728463440579359	-0.132190069223941	-0.0289756127111364	0.252901117678952	-0.112610924824987	-0.022436245201532	-0.0637204196615185	0.369644575451143	-0.0158770127032116	0.146002798276668	-0.0545764509573094	0.08851717834448	0.015077458320403	0.160225455439781	-0.056258530527479	0.161062359191305	0.0362742381717663	0.132697771611228	0.263609419076007	-0.0368329332074662	0.289089443554405	0.0305478903633387	0.0436985428309582	0.0891400734284523	-0.282667463382396	0.0511079127246364	0.211827140017723	-0.117982188329074	1	-0.0407283431226539	0.086346135356827	-0.0898084285562758	0.013235336316619	0.0981727844308387	-0.0363894333112197	0.015827238053215	-0.0326389927601406	-0.0668065048911446	0.0710018166892395	0.0114971776753561	-0.197945220707702	0.14115506049666	-0.135694141108999	0.0335910026866491	-0.00242002289875922	-0.0634963025042946	0.136024940745797	0.216263739450077
Bifidobacterium	0.0456967859632001	-0.0690110044340445	-0.05522009922377	0.0138892364814268	-0.125413243239518	0.094143309873647	0.0398841682193642	0.131278859265434	-0.0712193763430973	-0.0169005969551392	0.126979625164077	0.0505299318261289	0.115138294466969	-0.00608707008307417	0.099362061159814	0.111380005762028	-0.00507883721795971	0.117622508147475	-0.00285631971025229	0.0911456457923507	-0.07346656895468	-0.00746852477492656	0.191904834261779	0.131735941560677	0.131026560574179	0.1228308942886	0.175175393488064	0.0989724052612941	0.0490611108104499	-0.0407283431226539	1	0.00730131291929045	0.12701262198758	-0.0020661837356981	0.167658911733495	0.0745410915701247	-0.0929304486913167	-0.308293204922418	-0.0549459595244156	0.033542311942472	0.0296708220322069	0.12787045915629	-0.0337822510532409	0.193378919985223	0.0259657935886812	-0.075920860799579	0.0858433589388014	0.0551671669170356	-0.108950851835347
Streptococcus	-0.296172499939573	0.0531506673357236	0.103297750882717	0.034665425334427	0.0544506421283608	-0.0488208420792691	-0.0290387241492002	0.0362500650276414	-0.0886768189845061	0.124330424855049	0.0307208770558251	0.0375624877973208	-0.083849193353868	-0.0351431251064865	0.00865127381981315	-0.376301601020702	0.0783062859877645	0.0199822347509562	-0.179635345927481	-0.111196205689755	0.183254706577718	-0.0603987091776034	0.113798938519682	0.0499845636129815	-0.0472143501230267	0.140354260347331	0.107097070830227	0.185921635730269	0.0918729293131829	0.086346135356827	0.00730131291929045	1	0.0254971203783081	0.146880145004228	-0.0204293384416679	0.187895129422871	-0.145282219656582	-0.0121908054492324	0.222047529314024	-0.175954471909943	-0.0415034028667376	0.0987271278761112	0.17656274411542	0.00145071708534227	0.0467120839639116	0.0677501553763869	0.128493477694512	0.167842964357316	0.0823424500691281
Rhodococcus	-0.224674669661282	-0.0318375261924959	0.109092388691968	0.0454113138395671	-0.105419618072765	0.204581326237081	0.269910296205074	0.556182198420985	0.0623154864226173	0.0211896598012983	0.261929246764053	0.555372098782545	0.105605868992845	0.501978819859645	-0.0395288575291325	0.0999914552520665	-0.22496856189925	0.403566528081409	-0.14418004072392	-0.00700077153831022	-0.194444458045282	0.084022401334951	0.0568484900536832	0.146925327600086	0.0215343808847167	0.200394155663926	0.141580966333062	-0.157404960060691	0.343851849501435	-0.0898084285562758	0.12701262198758	0.0254971203783081	1	-0.065479755621948	0.231612509191104	0.329638664706928	0.146500118419374	-0.223842118992801	-0.271319753888049	0.17652777566891	0.476907353855834	0.291279375038145	-0.165692075612831	0.130883652744421	0.403899814799209	0.0543832977240766	0.158318264857916	0.120847351384384	0.103984156684071
Turicibacter	0.050327839650007	-0.060432431418228	0.0375055719646938	0.0834912578918994	0.0467087118749346	0.0802271979606123	-0.134258399836802	-0.0444697941967132	-0.00120659359972538	0.171817643710729	-0.0112020869773163	-0.0856130150722618	0.186721547643548	-0.0804567031474119	0.254280540221969	0.0121336845674064	0.332924485429627	-0.115305701510759	0.0841126112006502	0.0661078111680421	0.221051081588804	0.0817618905191193	0.0343809538612539	-0.0693291088498349	-0.0567549386037662	-0.0341045699351821	0.202733256891659	0.0949775653030507	0.0909934411258364	0.013235336316619	-0.0020661837356981	0.146880145004228	-0.065479755621948	1	-0.0924834114634132	-0.210955508152244	-0.0596204984014048	0.0799143892675584	0.166614531077002	-0.0558131534477861	-0.111037790876151	-0.117609643176356	0.0530332220866237	0.00742063993710038	0.0569887828478364	0.180646724581143	0.0248563716991375	-0.0703039106365508	0.113782416638665
Veillonella	-0.0597732520756468	0.212099269810716	0.0252544425096522	-0.029370321086539	-0.00823817782682495	0.285516679212573	0.109521580092582	0.393864857164754	0.290161816392946	0.0926986208548041	0.181908200863883	0.180735344072493	0.0411156329299993	0.130012574430113	-0.0118327123501317	0.422552169074014	0.0881363659753195	0.120821597296549	0.188252936498755	0.206460408069126	0.0305145756624739	0.0352056408102075	0.0556813640278158	0.0427554765110784	-0.0870562893061562	0.0349984085186302	0.120963093593493	-0.0969190288245093	-0.023551310827636	0.0981727844308387	0.167658911733495	-0.0204293384416679	0.231612509191104	-0.0924834114634132	1	0.178434613516587	0.290777438999073	-0.102212566737777	-0.0897637584615101	0.151607874999957	0.257250971890986	0.09074135967905	0.0869579674488844	0.022952611408907	0.0812185265924062	-0.152344622091241	-0.0373525139398504	-0.0116066317971798	0.273193897171078
Phascolarctobacterium	-0.28178593633941	-0.00952115659958337	0.0493966795157173	-0.0149994276579541	-0.0800260308278293	0.162482717366628	0.250501250187013	0.333018185483811	-0.0746499056803414	-0.00928437962222211	0.220954742180129	0.202718378061637	0.0519180481341441	0.115677387890223	-0.118898744464549	0.167402528599999	-0.192855410296575	0.208265199444713	0.129035936159115	-0.0818102312430774	0.0347978751933866	-0.00211347231713469	-0.0143597227527358	0.154158696156412	-0.0749336474515042	0.0498377016490079	-0.00455989731933312	-0.0278565557677106	0.197709150088298	-0.0363894333112197	0.0745410915701247	0.187895129422871	0.329638664706928	-0.210955508152244	0.178434613516587	1	0.374575638781139	-0.297916391923978	-0.0297673318185122	0.0432915676985708	0.175720014240513	0.310944726690719	-0.00159148563637651	0.0498114772026614	0.161137112505516	0.0440446785107841	0.0801901296001445	0.112515080035414	0.0215457867082403
Peptococcus	-0.0550158982276789	0.0166760457882495	0.0666786186079383	0.107729816686506	-0.132437224176406	0.28552129944655	0.153262805653884	0.300805488774511	0.0586662121125378	0.0778463453507501	0.0381845537812352	0.0669647394168026	-0.0330715562084403	0.139679586838505	-0.131337894673765	0.401971983639281	-0.153154646363002	0.0243524838460599	0.126597516205661	0.182931138899515	0.0143472009600471	0.0258734203079257	-0.0525930070701789	0.110779995269847	-0.0170619185357517	-0.0630800576473119	0.096564394853528	-0.119487499349568	-0.056846430955998	0.015827238053215	-0.0929304486913167	-0.145282219656582	0.146500118419374	-0.0596204984014048	0.290777438999073	0.374575638781139	1	-0.0584329499124867	-0.031115733701792	0.196608720065178	0.251323280774233	0.197510857299485	0.00453085479024894	0.0611216494585638	-0.0262229148124894	-0.0554791118651987	0.23578649647318	0.0245860805208254	0.133730284987046
Eubacterium	-0.0430034101503006	-0.0144102491350458	0.0396088672337589	-0.0805921711137593	0.037575238325533	-0.126739926739927	0.0931011802473044	-0.0749987033489215	-0.0182978629020296	0.123246117585873	-0.0585716857789972	-0.00741130652224513	0.0369196575880716	-0.0470860061650011	0.225797423550233	-0.143104086924312	0.0042062979228159	0.0659405304772789	-0.0735811005473927	0.137883624427944	0.302800508873621	0.133165361257015	-0.0198929225080408	-0.134243197902025	-0.0955691434857399	0.155079465565914	0.0263990010095154	0.00257158609779719	-0.0806575327182669	-0.0326389927601406	-0.308293204922418	-0.0121908054492324	-0.223842118992801	0.0799143892675584	-0.102212566737777	-0.297916391923978	-0.0584329499124867	1	0.306437937859988	-0.214277672927013	-0.0768402794677455	-0.104108274812863	-0.181911145736127	-0.0492576812655297	-0.0140778398974778	0.0897610352919249	-0.00472213907694988	-0.0574895942337638	-0.0740381374242744
Erysipelotrichaceae	-0.0179314240891699	0.0406690455984211	-0.0164600290386239	0.00195243371251261	0.190819932108637	0.0312389387857914	-0.0620907129922902	-0.112304832569197	-0.101276469223077	0.152295548414853	0.0129712505257747	-0.0940998442458443	0.17450073269616	-0.164683973601098	0.212712889898191	-0.0793938246611219	0.143724404760611	0.0219073734124758	0.195541763071535	-0.0680001025020779	0.840284628218035	0.148195428037042	-0.0762987043525306	-0.116434949044037	0.0287189071099462	0.124589930135336	-0.0132940978174693	0.00731096460756358	-0.0520116330510211	-0.0668065048911446	-0.0549459595244156	0.222047529314024	-0.271319753888049	0.166614531077002	-0.0897637584615101	-0.0297673318185122	-0.031115733701792	0.306437937859988	1	-0.236347205811153	-0.128703777921725	-0.0481909834847994	0.105681789830086	-0.0887786772292096	-0.122067583970102	-0.0656335224594608	-0.0270961706300203	-0.132666085487222	-0.0845756264671728
Dorea	-0.02513759088625	-0.0495796999283793	-0.174230911628636	0.0144555460440554	-0.174314271037933	-0.00660701116144723	0.190150886975291	0.178640896931147	0.304446119328618	-0.137413379000177	-0.0654873172224347	0.113817741834779	-0.0844235770283826	-0.0510876985933847	-0.102326243880456	0.206389840024095	-0.177045801275704	-0.037261505700428	0.0889093191034674	0.0177727916387699	-0.153739087701822	0.0235448260396552	-0.11877561801597	0.0770252611636357	0.0303156701640068	-0.0635312925946911	-0.00654989988750267	-0.109208402108792	-0.186943513340077	0.0710018166892395	0.033542311942472	-0.175954471909943	0.17652777566891	-0.0558131534477861	0.151607874999957	0.0432915676985708	0.196608720065178	-0.214277672927013	-0.236347205811153	1	0.240174861061612	-0.118770097546031	-0.0473365177108987	0.0676914891017125	-0.0864869490578512	-0.138722596261574	0.21587712132217	0.127163229559813	-0.00230551810284524
Ruminococcus	-0.15823020071284	-0.00385543249043927	0.00776357658311262	-0.01189560667748	-0.0843628230101886	0.143000850402814	0.374027473392994	0.422230251775852	0.211409115641452	0.139028000246061	0.100614081027652	0.397474436511421	0.171186240054878	0.334412335001649	-0.00921404142024257	0.121721866288752	-0.201744546158519	0.367548923037325	-0.0640067552393572	0.119081944242847	-0.0758789791111986	0.199323685275255	0.0895953675003857	0.164482543748934	-0.0292888577778508	0.244018493882153	0.106790863522301	-0.244906530625549	0.146364382100268	0.0114971776753561	0.0296708220322069	-0.0415034028667376	0.476907353855834	-0.111037790876151	0.257250971890986	0.175720014240513	0.251323280774233	-0.0768402794677455	-0.128703777921725	0.240174861061612	1	0.0903611881307778	-0.0809399232699295	0.12887423952115	0.179637127451678	-0.121641640140845	0.0177147534789917	0.0912901356976249	0.0319789152106227
Clostridium	-0.159913586872765	0.00611815248039598	0.107851872599518	0.14725748962555	-0.0118786190076155	0.16172911594697	0.274735769469815	0.334200090922489	-0.190984317746964	0.150306950405459	-0.0401545950719116	0.197706498480568	0.0467949826253691	0.164531126464246	-0.0562564529655586	0.0968388146508412	-0.29532030576827	0.25622600644691	-0.081186553581262	-0.169280869957782	-0.0597262784964086	-0.0114266088567626	-0.0741751759533096	0.0890865768113385	0.0602701295790131	0.139116157515131	0.111834513324894	-0.147021854064353	0.259500660548228	-0.197945220707702	0.12787045915629	0.0987271278761112	0.291279375038145	-0.117609643176356	0.09074135967905	0.310944726690719	0.197510857299485	-0.104108274812863	-0.0481909834847994	-0.118770097546031	0.0903611881307778	1	-0.20674183323443	0.073818538665857	0.226597485595456	0.0214921730068034	0.122372408137915	0.038974467133541	-0.106354647127059
Atopobium	-0.0310565368488684	0.193317230472083	-0.0655817600679839	0.0729869750330561	0.0795905809302331	0.0625981291729683	-0.251963282966384	-0.13141475810301	0.131953403196946	0.110144911136892	0.138679764392595	-0.171739893703066	-0.0601501636942143	-0.189917743727384	0.0319375982493645	-0.0114062850890587	-0.0306661146901225	-0.099304508855369	-0.00280518207453406	-0.0830981430524529	-0.0630019427649502	0.0256102351395478	0.0578558799676657	-0.0623745248250727	-0.046934813499715	-0.0408639459627539	0.000369484164240829	0.380364371686829	-0.157999678361598	0.14115506049666	-0.0337822510532409	0.17656274411542	-0.165692075612831	0.0530332220866237	0.0869579674488844	-0.00159148563637651	0.00453085479024894	-0.181911145736127	0.105681789830086	-0.0473365177108987	-0.0809399232699295	-0.20674183323443	1	-0.108135259351617	-0.171195344660015	-0.175121409685064	-0.112179708784266	0.0799178516481805	0.160610199425483
Brachybacterium	-0.139197536627452	-0.0177920100712799	0.0429058165133962	-0.141498412872945	-0.0897470584827245	0.127496354419851	0.195337616104531	0.199483169399242	-0.104036848632724	0.173737619402047	-0.12192559806118	0.185855675632559	-0.110675926432663	0.0264352871563032	-0.114489925378851	0.109020555218021	-0.139202713479333	0.131031006708665	-0.105235350868909	0.0141785753616068	-0.05833232710534	0.131452074278991	-0.0832956233857142	-0.0359163362315484	0.107951887500252	-0.0201971276778578	0.138037210382306	-0.0280379946099205	0.11590205367152	-0.135694141108999	0.193378919985223	0.00145071708534227	0.130883652744421	0.00742063993710038	0.022952611408907	0.0498114772026614	0.0611216494585638	-0.0492576812655297	-0.0887786772292096	0.0676914891017125	0.12887423952115	0.073818538665857	-0.108135259351617	1	0.0922422103405968	-0.0972841507904337	0.274797461255116	-0.0832956233857142	-0.0467699777537003
Ruminococcaceae	-0.00916456365711745	0.0598206267412713	-0.032635883572559	-0.0891395612881805	-0.0828856196688414	-0.0580813803957343	0.077482704286522	0.392706121628167	-0.090811754557435	0.31162684271696	0.128523735007369	0.621468084673294	0.127179171199358	0.677885064315432	-0.0105048676661881	-0.0623129650198884	-0.164114534772691	0.471402144169828	-0.0888221138326828	0.0138027023493077	-0.0228288131934851	0.0946753378327218	0.111606807137309	-0.171030637253514	0.138843047146999	0.169917463324674	0.230289630952568	-0.0579969484184281	0.227732021845595	0.0335910026866491	0.0259657935886812	0.0467120839639116	0.403899814799209	0.0569887828478364	0.0812185265924062	0.161137112505516	-0.0262229148124894	-0.0140778398974778	-0.122067583970102	-0.0864869490578512	0.179637127451678	0.226597485595456	-0.171195344660015	0.0922422103405968	1	0.321438503363707	0.0849881168057428	0.0910636913233964	-0.0366307559604356
Elusimicrobiaceae	0.0610433548398601	-0.0184345920485259	-0.106788922547344	0.0173389374896792	-0.090349443885051	0.0785388215168059	-0.0560065649653334	-0.26405497842673	-0.0723639324660212	-0.124737950424081	-0.12192559806118	-0.0274455991589747	-0.0504353381792362	0.259801986685491	0.132682251127224	-0.0606799939489717	-0.101225451865871	-0.06447231731815	-0.158878533208519	-0.00301920251817745	-0.0134029238859424	-0.0571062973534834	-0.0832956233857142	-0.0341899501639923	-0.075608325875663	0.024914498757861	0.0306445884544811	-0.0303017626572195	0.168717538407293	-0.00242002289875922	-0.075920860799579	0.0677501553763869	0.0543832977240766	0.180646724581143	-0.152344622091241	0.0440446785107841	-0.0554791118651987	0.0897610352919249	-0.0656335224594608	-0.138722596261574	-0.121641640140845	0.0214921730068034	-0.175121409685064	-0.0972841507904337	0.321438503363707	1	0.0189331065169932	-0.0832956233857142	-0.245082393729207
Enterobacteriaceae	-0.109779226792421	0.0349054042344151	0.00816850017496455	-0.0243843073120323	-0.18827108033158	0.077681450821773	0.112837820564553	0.109008129386507	-0.00195210064015207	0.129692234675069	-0.0413034567658019	0.209848849347218	-0.0628387181346936	0.100801483416888	0.0422880378041231	-0.0124163592981781	-0.0493035591618999	0.0316414374840576	-0.07644434090385	0.114170411294937	0.0268787181118681	0.174100444771764	-0.0942026584230988	0.144707330355944	0.0665828195052615	-0.00236830740755691	0.168694373234311	-0.144357935472971	0.0591090176522149	-0.0634963025042946	0.0858433589388014	0.128493477694512	0.158318264857916	0.0248563716991375	-0.0373525139398504	0.0801901296001445	0.23578649647318	-0.00472213907694988	-0.0270961706300203	0.21587712132217	0.0177147534789917	0.122372408137915	-0.112179708784266	0.274797461255116	0.0849881168057428	0.0189331065169932	1	-0.0942026584230988	0.0138567373532517
[Ruminococcus]	-0.111136778979711	0.0311152162005307	0.0117739285727032	0.0960378564171032	-0.0975374901144323	-0.152937549693397	-0.0360793508366247	0.104718957823772	0.11707638489442	0.0411583076906101	0.0146119193447047	0.0759037771181485	0.154790440667694	0.0081177318742623	-0.0137632372950368	-0.146922082217281	0.0051588556819774	0.0226273759801068	-0.0271647850899275	0.155066124240255	-0.0895491157116292	0.152800022215867	-0.0713185119964781	0.118109049048082	-0.064736574105788	0.0947337898482787	0.14311740371657	0.0239129899035743	-0.0257539291855549	0.136024940745797	0.0551671669170356	0.167842964357316	0.120847351384384	-0.0703039106365508	-0.0116066317971798	0.112515080035414	0.0245860805208254	-0.0574895942337638	-0.132666085487222	0.127163229559813	0.0912901356976249	0.038974467133541	0.0799178516481805	-0.0832956233857142	0.0910636913233964	-0.0832956233857142	-0.0942026584230988	1	0.119309507100246
Rothia	0.0054531176657391	-0.00941166239451049	0.0159727410194295	0.00522027318080707	0.0438274591903173	-0.0701627915233426	-0.0795107765853877	0.223970679009528	0.294013124140685	-0.0160294445106471	0.200644603151092	0.0195843062343803	0.11728594273451	0.00884443540598002	-0.214121511352151	0.0745052550105474	0.232737970087352	-0.0448458309077716	0.0142989883353576	0.151545555134683	-0.0740810539318234	-0.0575445635611057	0.131972638890061	0.0891042375544818	-0.0243835080989862	-0.128768505474558	0.0729121161962617	-0.0500163777620748	0.0183446199711669	0.216263739450077	-0.108950851835347	0.0823424500691281	0.103984156684071	0.113782416638665	0.273193897171078	0.0215457867082403	0.133730284987046	-0.0740381374242744	-0.0845756264671728	-0.00230551810284524	0.0319789152106227	-0.106354647127059	0.160610199425483	-0.0467699777537003	-0.0366307559604356	-0.245082393729207	0.0138567373532517	0.119309507100246	1
Dialister	0.21104223611057	0.078635610046866	-0.0396177575809522	-0.132938492906396	0.128033805795587	0.0161421762737647	0.0382646527496616	0.0687907567078821	0.168611050519038	-0.0211964708651602	0.1588873694908	-0.02468914563256	0.289303413051885	0.0961310381033745	0.113900710402897	0.00185211099520502	0.110427427827239	0.109131643970356	0.0300041981223214	0.959667709602768	0.027568944438963	0.179329890081164	-0.0321908954740841	0.0645968795481396	-0.0689875840828815	-0.0110347893650682	0.0886902387863214	-0.0408363824212529	0.0439124168822303	0.27960770797907	0.0493155420989924	-0.152243523805853	0.0124816196181066	0.0640445183685313	0.177510076245737	-0.114456928308501	0.189004077189451	0.142793641928096	-0.0966817856290284	0.0149769839600243	0.105449335164116	-0.180669798106546	-0.114141135741913	-0.0386864258399261	0.125475959215507	0.0978833274484336	0.109787769306602	0.115437959878679	0.0932433954883559
[truncated: 1 more columns]

## Sheet: FDR
	BMI	ICAM1	VCAM1	Adiponectin	TNFalpha	S24-7	ACK-M1	Akkermansia	Propionibacterium	Fusobacterium	Salinibacterium	Lachnospiraceae	Coriobacteriaceae	Oscillospira	Catenibacterium	Gemmata	Megasphaera	Christensenellaceae	Bacteroides	Parabacteroides	Prevotella	Barnesiellaceae	Anaerofustis	Arthrobacter	Actinobacillus	Micrococcus	Microbacteriaceae	Christensenella	Corynebacterium	Acidaminococcus	Bifidobacterium	Streptococcus	Rhodococcus	Turicibacter	Veillonella	Phascolarctobacterium	Peptococcus	Eubacterium	Erysipelotrichaceae	Dorea	Ruminococcus	Clostridium	Atopobium	Brachybacterium	Ruminococcaceae	Elusimicrobiaceae	Enterobacteriaceae	[Ruminococcus]	Rothia
BMI	0	0.813499433955463	0.455346356930866	0.0949581720868539	0.659799772582576	0.735210023136963	0.999003556919273	0.744512056840045	0.501767864566674	0.542307241522761	0.920446533001866	0.664355220218632	0.951768271178707	0.678688530443314	0.741559720789621	0.951111133116892	0.840915567582064	0.735210023136963	0.908465424748761	0.414216976351919	0.951768271178707	0.419030314011695	0.609330497030429	0.955569297112629	0.777070418286632	0.844264577679038	0.93085959822929	0.955569297112629	0.980777151183073	0.744512056840045	0.929004295864114	0.102274567518922	0.340268025612538	0.916283893717979	0.886407585174048	0.126608820344651	0.900206615187667	0.93085959822929	0.969700558263102	0.951768271178707	0.581982415356733	0.578272335010434	0.945883215796972	0.656473926412157	0.980506978634221	0.885212436209117	0.735210023136963	0.735210023136963	0.987532740616269
ICAM1	0.424885574068455	0	0.000167930291525909	0.069060916165345	0.678688530443314	0.95430065043078	0.77032742070697	0.76172714872827	0.76172714872827	0.978873247293643	0.813499433955463	0.924960183176142	0.974592831012277	0.631011827964595	0.76172714872827	0.940135742712147	0.904562942983198	0.957205882565415	0.813499433955463	0.916283893717979	0.813499433955463	0.839907931052625	0.68858353036433	0.859020832720868	0.581982415356733	0.940893730313927	0.819018733430121	0.813499433955463	0.951768271178707	0.839907931052625	0.859020832720868	0.910017358545049	0.945653703862564	0.885434484748309	0.390900162784176	0.980506978634221	0.972045537721848	0.974592831012277	0.933696023468045	0.916283893717979	0.992062119468399	0.985152570870118	0.442507740990818	0.969700558263102	0.886407585174048	0.968439189896741	0.940893730313927	0.945883215796972	0.980506978634221
VCAM1	0.0780593754738628	2.05629e+08	0	0.0252719730082566	0.959025940728141	0.76172714872827	0.61783608129294	0.6298058783568	0.482958805935457	0.951111133116892	0.77743318817301	0.777070418286632	0.705511834907975	0.832719391825229	0.93218344506131	0.777070418286632	0.744512056840045	0.951768271178707	0.678688530443314	0.93085959822929	0.940135742712147	0.948998667518981	0.768269222986131	0.880555741675233	0.688199784410133	0.940893730313927	0.813499433955463	0.636623197143041	0.940893730313927	0.678688530443314	0.900206615187667	0.757342729010162	0.735210023136963	0.940135742712147	0.951768271178707	0.916283893717979	0.8674121278508	0.934114742413409	0.972932229411513	0.507995310420286	0.981190476781139	0.741107645147564	0.870013459633182	0.93085959822929	0.943372186638564	0.744034446332916	0.981190476781139	0.974592831012277	0.973703751912035
Adiponectin	0.00402344520243746	0.00236780283995469	0.000680796007569362	0	0.813499433955463	0.954179931452265	0.981435011910372	0.647504561265266	0.924662346712186	0.777070418286632	0.5715219377211	0.702467806019346	0.637971150406654	0.839907931052625	0.867351007472871	0.980506978634221	0.814122103896565	0.949594740300859	0.932456070067896	0.557271492152834	0.945883215796972	0.916283893717979	0.698732920565789	0.813499433955463	0.828475905800401	0.850955783500331	0.916283893717979	0.437705490858952	0.381681858082906	0.948998667518981	0.974592831012277	0.940893730313927	0.930655489532255	0.813499433955463	0.948998667518981	0.974592831012277	0.741107645147564	0.819018733430121	0.992171920097254	0.974592831012277	0.974592831012277	0.6298058783568	0.839907931052625	0.647504561265266	0.796826329537445	0.971087906999971	0.951768271178707	0.777070418286632	0.987914407632421
TNFalpha	0.194283009289436	0.203994932830491	0.845508584478687	0.424776226889295	0	0.845495538661515	0.741107645147564	0.934600178165161	0.885212436209117	0.933864069245756	0.932202493901151	0.4470687543395	0.810325349914701	0.940135742712147	0.897285947130112	0.992171920097254	0.961834670932632	0.777070418286632	0.859684939237978	0.735210023136963	0.338634860823384	0.951768271178707	0.895141505291649	0.611903803295829	0.971087906999971	0.920446533001866	0.317489250972594	0.544805984549065	0.95430065043078	0.220169173924993	0.696722506564904	0.902405111275652	0.744512056840045	0.924662346712186	0.981190476781139	0.819018733430121	0.678688530443314	0.940135742712147	0.4470687543395	0.507995310420286	0.813499433955463	0.974592831012277	0.819018733430121	0.796826329537445	0.813499433955463	0.796826329537445	0.451681177713076	0.777070418286632	0.93085959822929
S24-7	0.303374199739487	0.827320237353052	0.338890853924006	0.825362490422008	0.501085519239396	0	0.878836792823918	0.362416824913812	0.981190476781139	0.93085959822929	0.957205882565415	0.814735474870887	0.775098935994437	0.608210330386063	0.951768271178707	2.23635e+08	0.933864069245756	0.916283893717979	0.430407481447961	0.951768271178707	0.93085959822929	0.974592831012277	0.905924587882777	0.981190476781139	0.557347343981639	0.814297820823209	0.916283893717979	0.880555741675233	0.97659478424075	0.735210023136963	0.782826445300893	0.917269209955915	0.414216976351919	0.819018733430121	0.118333663255275	0.567442231753513	0.118333663255275	0.688687710122014	0.945883215796972	0.983250429502059	0.640294687223522	0.5715219377211	0.878836792823918	0.68858353036433	0.894597271460907	0.824728630156952	0.828679639957134	0.606535193082304	0.852112342204365
ACK-M1	0.999003556919273	0.347118968351222	0.159376491174342	0.947004593058229	0.311471995181165	0.555347062968868	0	0.174560395054366	0.878836792823918	0.860655539589212	0.87182564838876	0.550264437372776	0.992171920097254	0.916283893717979	0.728262044838053	0.777070418286632	0.350783687263015	0.110865687314841	0.971087906999971	0.940893730313927	0.945653703862564	0.93085959822929	0.951768271178707	0.466668724844315	0.974592831012277	0.442507740990818	0.678688530443314	0.602480846648078	0.698732920565789	0.955569297112629	0.933864069245756	0.948998667518981	0.158460365500327	0.678688530443314	0.735210023136963	0.227211482910422	0.606535193082304	0.789220603206315	0.879913863203054	0.4470687543395	0.0115069004325754	0.147306163745809	0.223303432510833	0.437705490858952	0.829508837721535	0.898627638317747	0.735210023136963	0.940694485048067	0.819018733430121
Akkermansia	0.319391929444391	0.338690589651519	0.167605482730055	0.182343681241377	0.712584952168375	0.0384088459214962	0.0113998625341627	0	0.609330497030429	0.581146336634534	0.340268025612538	384824	0.275110946730661	0.00905712164777028	0.609330497030429	0.230354376520428	0.678688530443314	7.5151e+09	0.916283893717979	0.814735474870887	0.971087906999971	0.58110185781292	0.678688530443314	0.916283893717979	0.97659478424075	0.414216976351919	0.27576480142348	0.504215204100445	0.425276129059547	0.878401902528777	0.678688530443314	0.940135742712147	1.82016e+08	0.93085959822929	0.00626035620234921	0.0433533043716498	0.0949581720868539	0.838769664232093	0.735210023136963	0.494509372887295	0.00218882689550329	0.0433533043716498	0.678688530443314	0.427227262296815	0.00631841476347008	0.180102931923155	0.735210023136963	0.749175277726058	0.340268025612538
Propionibacterium	0.0946190830325727	0.33811069171943	0.0863412069386654	0.663574136104735	0.567981203967646	0.945947716798796	0.559530060567268	0.15565332044838	0	0.654569471380018	0.702467806019346	0.789220603206315	0.544805984549065	0.755651853765936	0.819018733430121	0.4470687543395	0.572188656180828	0.957205882565415	0.832719391825229	0.336181554643034	0.940135742712147	0.336181554643034	0.93085959822929	0.735210023136963	0.951768271178707	0.940135742712147	0.93085959822929	0.813499433955463	0.777070418286632	0.0132887445646154	0.846995947106642	0.796826329537445	0.878836792823918	0.993427554728594	0.111132613122133	0.839564054796736	0.893395911764011	0.968439189896741	0.766922849425432	0.0900649555694021	0.390900162784176	0.4470687543395	0.678688530443314	0.752809583926094	0.796826329537445	0.842441284383992	0.992171920097254	0.723796649527836	0.105575754424114
Fusobacterium	0.113663143829477	0.925334873768195	0.791720341683155	0.360096789224011	0.705635708897619	0.689914537376728	0.521606418890572	0.134005001687792	0.186754929244671	0	0.777070418286632	0.414216976351919	0.974592831012277	0.46689937681587	0.153047475485156	0.981190476781139	0.725909965548493	0.0644531213230557	0.945883215796972	0.974592831012277	0.678688530443314	0.118333663255275	0.647504561265266	0.951768271178707	0.602480846648078	0.678688530443314	0.451681177713076	0.601934825685642	0.77743318817301	0.973703751912035	0.971087906999971	0.698732920565789	0.957205882565415	0.525582841551024	0.789681777671849	0.980506978634221	0.828475905800401	0.702467806019346	0.606535193082304	0.663185408242454	0.656473926412157	0.611903803295829	0.735210023136963	0.509542509538279	0.0794776825767936	0.698732920565789	0.688199784410133	0.933625510201147	0.973703751912035
Salinibacterium	0.651317844785002	0.422686441333727	0.369534450608873	0.127834294641291	0.694776226066736	0.840607101624007	0.541599443611303	0.0337493111467548	0.244867317399979	0.359387386191246	0	0.410824090768892	0.299014620193217	0.93085959822929	0.626062333670924	0.93085959822929	0.674747900670155	0.118441459173827	0.974592831012277	0.340268025612538	0.992062119468399	0.336181554643034	0.135397057249271	0.832719391825229	0.951768271178707	0.846040664842169	0.960577382760733	0.814297820823209	0.351158300660898	0.631011827964595	0.68858353036433	0.945883215796972	0.186505047913197	0.974621894728395	0.482958805935457	0.350783687263015	0.940135742712147	0.893395911764011	0.974592831012277	0.870013459633182	0.768269222986131	0.933864069245756	0.656473926412157	0.705511834907975	0.68858353036433	0.705511834907975	0.933625510201147	0.974592831012277	0.425276129059547
Lachnospiraceae	0.197408408293536	0.665216262349536	0.367919055188773	0.246701791589562	0.0715622397111783	0.44232433028623	0.118272477865949	1256.57	0.383979983274256	0.0522442256356577	0.0501499563492621	0	0.487533792075947	5.34151e+09	0.832719391825229	0.813499433955463	0.418444929552026	1.40736e+08	0.980777151183073	0.940893730313927	0.974592831012277	0.455346356930866	0.606535193082304	0.974592831012277	0.946356271063221	0.4470687543395	0.440853129431607	0.219288129559198	0.735210023136963	0.902405111275652	0.916283893717979	0.940135742712147	1.82016e+08	0.813499433955463	0.487533792075947	0.418444929552026	0.8674121278508	0.981190476781139	0.782826445300893	0.733465502192273	0.00558278109064629	0.430407481447961	0.525582841551024	0.459121595906583	1.54642e+06	0.951768271178707	0.395435059054715	0.832719391825229	0.961834670932632
Coriobacteriaceae	0.815104636972943	0.896542775554176	0.252489650109427	0.176356820235404	0.416738751384703	0.351800006867679	0.986983244735276	0.022233456103131	0.116181060106126	0.898560921524498	0.0253857310204853	0.0887510494962745	0	0.878836792823918	0.418444929552026	0.68858353036433	0.702467806019346	0.621173376359785	0.405777498031836	0.085029122186226	0.0949581720868539	0.385880428152411	0.744512056840045	0.768269222986131	0.777070418286632	0.627784293580069	0.951237277687754	0.839907931052625	0.430407481447961	0.797215522632396	0.730984799339589	0.813499433955463	0.744512056840045	0.455346356930866	0.933625510201147	0.916283893717979	0.942383931453047	0.940135742712147	0.507995310420286	0.813499433955463	0.526477258991686	0.924662346712186	0.885646124457344	0.735210023136963	0.68858353036433	0.916283893717979	0.878836792823918	0.602480846648078	0.723070153807577
Oscillospira	0.212195686938124	0.169986859778217	0.475887826417488	0.494933020587417	0.733276878814388	0.153542005232437	0.643232996843855	0.000192232785993492	0.331253098344741	0.0815644625621194	0.672689194666718	5.2325e+07	0.553672165779674	0	0.974592831012277	0.777070418286632	0.376966975005687	0.000795315300159984	0.735210023136963	0.99366766074724	0.933059778790663	0.992171920097254	0.744034446332916	0.654978782203065	0.852112342204365	0.696722506564904	0.777070418286632	0.924662346712186	0.587557114947256	0.974592831012277	0.985152570870118	0.940893730313927	5.16788e+09	0.819018733430121	0.686589245498596	0.730705857744782	0.656473926412157	0.924662346712186	0.556704990988453	0.916283893717979	0.0433533043716498	0.556704990988453	0.4470687543395	0.951768271178707	8807.12	0.194778868892567	0.768269222986131	0.981190476781139	0.980777151183073
Catenibacterium	0.312968469916926	0.335467897025566	0.693954409546333	0.529615145787516	0.59760759258155	0.820463097440584	0.275253327967362	0.155690159649407	0.456706130007317	0.009370253601132	0.162520671108044	0.47444703627277	0.0551275111795259	0.89666260554663	0	0.940893730313927	0.528885711498695	0.796826329537445	0.68858353036433	0.706498479393367	0.157470279321503	2.26385e+07	0.735210023136963	0.951111133116892	0.601934825685642	0.813499433955463	0.992171920097254	0.494509372887295	0.637971150406654	0.576997440988294	0.775098935994437	0.980777151183073	0.934114742413409	0.216950162131283	0.974592831012277	0.714683051233392	0.678688530443314	0.340268025612538	0.390900162784176	0.76172714872827	0.980506978634221	0.897285947130112	0.945653703862564	0.733465502192273	0.97659478424075	0.678688530443314	0.931929329175749	0.974592831012277	0.384728487128317
Gemmata	0.791945596554473	0.727189710822458	0.361428115473024	0.929321980300451	0.987547186629938	182559	0.364652741694697	0.0176761725656491	0.0720858744315824	0.944250874213111	0.682422073768402	0.429352690906511	0.229625805565629	0.363797600414345	0.742532163191937	0	0.931929329175749	0.940893730313927	0.418444929552026	0.957205882565415	0.97659478424075	0.940893730313927	0.991454795015449	0.924662346712186	0.427227262296815	0.93085959822929	0.940135742712147	0.933864069245756	0.93085959822929	0.897285947130112	0.735210023136963	0.0112372950903967	0.771774753777157	0.974592831012277	0.00218882689550329	0.542874388611742	0.0047866937536645	0.640294687223522	0.819018733430121	0.410824090768892	0.705511834907975	0.777070418286632	0.974592831012277	0.735210023136963	0.878836792823918	0.885434484748309	0.974592831012277	0.6298058783568	0.839564054796736
Megasphaera	0.496311800295373	0.612887545041677	0.320731331702918	0.438629051895292	0.855051393180111	0.708705198669487	0.0359018442728911	0.207343148273236	0.12892534294866	0.273179178871719	0.201598148281859	0.0547962287548321	0.245689647052572	0.0403123867148939	0.10793585948953	0.691797858801678	0	0.26666302260348	0.340268025612538	0.730705857744782	0.362416824913812	0.4470687543395	0.862792278491989	0.839907931052625	0.985176482755989	0.980777151183073	0.705511834907975	0.93085959822929	0.933864069245756	0.572188656180828	0.987914407632421	0.825901768829556	0.340268025612538	0.0433533043716498	0.79991353278955	0.44420238725869	0.606535193082304	0.991271521596674	0.637971150406654	0.501879423110204	0.422356047000504	0.103165636613362	0.945883215796972	0.656473926412157	0.557271492152834	0.766922849425432	0.916283893717979	0.987914407632421	0.317489250972594
Christensenellaceae	0.291535796988948	0.84049203595253	0.804037143095725	0.788357429294673	0.359485833459505	0.638524006835031	0.00542854498330933	7.97521e+07	0.842237806831515	0.00215720650958799	0.00647802266501749	804205	0.160744457392695	1.1037e+09	0.40094121710945	0.750410754707515	0.0213330418082784	0	0.744299353505184	0.76172714872827	0.885434484748309	0.425276129059547	0.916403666213747	0.68858353036433	0.959675178262223	0.173439299333971	0.992171920097254	0.860655539589212	0.412942004960799	0.940135742712147	0.721092838758211	0.960577382760733	0.00467099912318439	0.730705857744782	0.706498479393367	0.405777498031836	0.951768271178707	0.86999031784194	0.957205882565415	0.940135742712147	0.0139964956942268	0.20816051265411	0.775098935994437	0.678688530443314	0.000209538142126106	0.874364712258926	0.945883215796972	0.955569297112629	0.93085959822929
Bacteroides	0.617014884400791	0.436485895499042	0.217720422756479	0.695726406564944	0.520021665285993	0.0618392498872372	0.873557717124288	0.634585376239351	0.473523787274643	0.775836856888455	0.903938698061615	0.935941624271847	0.0490245467009892	0.301491998057454	0.227836301511545	0.0551780723750677	0.0341656874696671	0.317162663289556	0	0.86999031784194	0.336181554643034	0.633892023195456	0.940135742712147	0.916283893717979	0.69809830871358	0.4470687543395	0.78776978302189	0.959675178262223	0.390900162784176	0.678688530443314	0.992171920097254	0.491279132436432	0.637971150406654	0.813499433955463	0.451681177713076	0.68858353036433	0.688687710122014	0.839907931052625	0.437705490858952	0.796826329537445	0.876730345743704	0.818204564112015	0.992171920097254	0.745072741867318	0.796826329537445	0.581146336634534	0.832719391825229	0.951768271178707	0.974592831012277
Parabacteroides	0.0524152036590804	0.644622451608104	0.686004463623245	0.122372270521724	0.299907501647486	0.800209905728568	0.743307360430068	0.442146304878686	0.0303787064776232	0.911361653896791	0.0328175570923041	0.746758984303504	0.00319293030250318	0.992045346199082	0.254950066311013	0.843122569214761	0.278038049762049	0.337359776979565	0.53655245758212	0	0.942383931453047	0.437705490858952	0.985176482755989	0.710470371346676	0.77743318817301	0.93085959822929	0.819018733430121	0.93085959822929	0.885434484748309	0.180139228347981	0.796826329537445	0.735210023136963	0.981435011910372	0.86999031784194	0.410824090768892	0.814735474870887	0.478590633901816	0.659799772582576	0.862792278491989	0.969700558263102	0.714683051233392	0.538157092346646	0.813499433955463	0.974592831012277	0.974592831012277	0.992171920097254	0.733465502192273	0.601934825685642	0.608210330386063
Prevotella	0.816186913058389	0.43762949140951	0.721172384337803	0.773357049296466	0.0317902114242361	0.681033588776166	0.765617577646178	0.873658637003931	0.723151933250669	0.214803446492614	0.971815953764962	0.915719468159291	0.00403087750899298	0.69693852864772	0.00989813184306589	0.92200993260107	0.0384605610112617	0.571737695866051	0.0308695659886191	0.756774348484877	0	0.451229715251651	0.839907931052625	0.940135742712147	0.8674121278508	0.710470371346676	0.933864069245756	0.916283893717979	0.916283893717979	0.940135742712147	0.839907931052625	0.477640890103699	0.441343673094088	0.350783687263015	0.945883215796972	0.940893730313927	0.974592831012277	0.0930252497259635	2.46237e-08	0.606247028054793	0.832719391825229	0.886407585174048	0.878836792823918	0.893523283298144	0.955569297112629	0.974592831012277	0.951768271178707	0.796826329537445	0.839907931052625
Barnesiellaceae	0.0557566866807398	0.493610745435301	0.785633710751842	0.635168622200289	0.806946738412649	0.910762925363717	0.678878771935855	0.133297650649331	0.0310110332038064	0.00623325450699125	0.0302657992859093	0.0779448691260642	0.0431556070668411	0.976693893216591	110883	0.748690540484252	0.0724489735458114	0.0583235834138808	0.171280211981793	0.0646526992981166	0.0743976479158309	0	0.805667739966879	0.735210023136963	0.777070418286632	0.940893730313927	0.564430417029883	0.942383931453047	0.735210023136963	0.111202024488849	0.981190476781139	0.885434484748309	0.813499433955463	0.814735474870887	0.940893730313927	0.992171920097254	0.951768271178707	0.678688530443314	0.627202914084931	0.954179931452265	0.427227262296815	0.974592831012277	0.951768271178707	0.678688530443314	0.782060337705112	0.895713232001905	0.507995310420286	0.606535193082304	0.895141505291649
Anaerofustis	0.155221829473103	0.233275236817304	0.344715391212399	0.241685536621096	0.589319136121971	0.614549659208643	0.815918428153631	0.216734523919379	0.688111720486895	0.1827758156546	0.00784750290995772	0.150718394341585	0.320233459462634	0.316258170791125	0.297455052367527	0.969602321982455	0.525999359013587	0.646345116415247	0.726450380766042	0.95567844099589	0.493832171075063	0.412370345272843	0	0.992171920097254	0.87401129979199	0.93218344506131	0.974592831012277	0.992171920097254	0.93085959822929	0.945883215796972	0.4470687543395	0.733465502192273	0.895713232001905	0.940893730313927	0.899606107664911	0.974592831012277	0.913251320830026	0.960577382760733	0.832719391825229	0.714683051233392	0.796826329537445	0.839907931052625	0.894872566968644	0.813499433955463	0.735210023136963	0.813499433955463	0.782826445300893	0.846995947106642	0.678688530443314
Arthrobacter	0.830940756413266	0.517006788934106	0.562836853658537	0.425413141881789	0.157204957170043	0.941423492825213	0.0811432150137463	0.637228294637475	0.300555053999732	0.812463417332185	0.47297380860519	0.902030641182033	0.345564360706415	0.187671471472062	0.790496017505626	0.663149616959764	0.493198464717286	0.231069787289653	0.632123306013901	0.259249188564869	0.731058481290546	0.299767188362347	0.980069302125773	0	0.735210023136963	0.395435059054715	0.955569297112629	0.895713232001905	0.706498479393367	0.93085959822929	0.678688530443314	0.916283893717979	0.6298058783568	0.859020832720868	0.93085959822929	0.603691670495725	0.735210023136963	0.678688530443314	0.727698477084656	0.832719391825229	0.556704990988453	0.796826329537445	0.878836792823918	0.940893730313927	0.526477258991686	0.940893730313927	0.636623197143041	0.720159564983858	0.796826329537445
Actinobacillus	0.362472351917903	0.135407383349011	0.223594705465496	0.465975427833858	0.873644825431522	0.12284390438779	0.912910645940015	0.921312715848481	0.79649629449345	0.146070866493452	0.818980121466358	0.777943481600541	0.364818235681344	0.511267405322619	0.143886644697338	0.0591451425974257	0.956224357548466	0.848068197461872	0.23991786772932	0.369341695460555	0.53319292430339	0.358705741871301	0.544384181013297	0.293242742911405	0	0.702467806019346	0.442507740990818	0.924662346712186	0.44420238725869	0.796826329537445	0.678688530443314	0.924662346712186	0.957205882565415	0.895713232001905	0.808402216749349	0.838769664232093	0.971087906999971	0.77743318817301	0.949594740300859	0.945883215796972	0.948998667518981	0.885579707221959	0.924662346712186	0.741107645147564	0.656473926412157	0.834283362149245	0.8674121278508	0.87401129979199	0.951768271178707
Micrococcus	0.499666790871268	0.741840186625048	0.743286857130405	0.508489496752851	0.652202114812751	0.44071792261697	0.0670762070016371	0.0528524888740479	0.732568160138591	0.206783366252795	0.502789880820489	0.0725055033086776	0.163992631792344	0.238749580351036	0.432114016223381	0.689975930769139	0.934989229240106	0.0111850650182724	0.0720178484708619	0.676062380906227	0.258805000519572	0.749962002635854	0.694001062772175	0.0469182132810655	0.246430766043222	0	0.942383931453047	0.900206615187667	0.0994862831075859	0.12513061340795	0.705402240982467	0.654569471380018	0.425276129059547	0.940893730313927	0.940893730313927	0.916283893717979	0.878836792823918	0.601934825685642	0.698732920565789	0.878401902528777	0.258417985561866	0.656473926412157	0.933696023468045	0.960577382760733	0.533690548521277	0.951768271178707	0.992171920097254	0.782060337705112	0.68858353036433
Microbacteriaceae	0.683842505815626	0.457313317278533	0.432772546967873	0.625638334860491	0.0274725392678326	0.640487341369705	0.209095160096317	0.0227365264847114	0.686215961971592	0.0752005511746787	0.851313657207348	0.0658580593354972	0.793603705146827	0.366245032335128	0.979541007825861	0.734328520357121	0.2531995023971	0.98768496307836	0.380701805346089	0.452018687773164	0.707705540284624	0.124865831032733	0.887270906106988	0.832423108258869	0.0674835905232129	0.75647361403992	0	0.845628559369841	0.943372186638564	0.916283893717979	0.506182360184769	0.744034446332916	0.647504561265266	0.418444929552026	0.706498479393367	0.989621285399989	0.777070418286632	0.951768271178707	0.974592831012277	0.983250429502059	0.744034446332916	0.735210023136963	0.998057068443201	0.659799772582576	0.328823892638923	0.945883215796972	0.538739705728375	0.640294687223522	0.839907931052625
Christensenella	0.833880472337469	0.427137563478918	0.173059938905325	0.0644078523196674	0.115984513550601	0.562580708194932	0.145721507741142	0.0969914920500859	0.423950987063169	0.144375323589858	0.439529004787743	0.0159319539026683	0.494656633762919	0.664247236821815	0.0919420078090224	0.70853578854401	0.674313805609906	0.522013931359008	0.847873864414215	0.68641551934699	0.632790982353466	0.755113184732341	0.974441229413191	0.594979793725436	0.659736430979593	0.60536245335414	0.501854663397449	0	0.71322831845634	0.390900162784176	0.777070418286632	0.459121595906583	0.586780757595517	0.781530888499692	0.777070418286632	0.951237277687754	0.714683051233392	0.992171920097254	0.981190476781139	0.735210023136963	0.25513293873904	0.6298058783568	0.00985814713545963	0.951237277687754	0.894597271460907	0.945883215796972	0.637971150406654	0.95377974215765	0.916283893717979
Corynebacterium	0.933801510867243	0.810893104637017	0.740906154130442	0.0417513216188648	0.827175435489952	0.922383808462488	0.242503318348484	0.0576723524661838	0.367160846002942	0.370629372973908	0.0366924591710979	0.303999377132573	0.0621894891561543	0.139095153742616	0.176216474979453	0.688961514756218	0.70474643205838	0.0515756136808181	0.0458851300643508	0.571370391211371	0.635687090893075	0.298570937499716	0.688969094131956	0.254783664764788	0.0688966967993071	0.00438551778596705	0.759952405715651	0.260837785035461	0	0.720159564983858	0.916403666213747	0.794443466673288	0.0326355118011541	0.796826329537445	0.954179931452265	0.430407481447961	0.895713232001905	0.819018733430121	0.916283893717979	0.455346356930866	0.629871263901897	0.194778868892567	0.582425392008001	0.730416145734352	0.336181554643034	0.538739705728375	0.890331582509369	0.951768271178707	0.968439189896741
Acidaminococcus	0.32042333173168	0.495031449975507	0.214238854529424	0.786313181658584	0.0161756944108158	0.290624214381534	0.833745711495034	0.550733225603361	0.00033628659714537	0.881927323899125	0.1697172519	0.609420202952482	0.406742613587957	0.887833694742497	0.131414111049579	0.598421260657534	0.12938470021395	0.734286572180439	0.212468458959419	0.0120582993669669	0.730349685585484	0.00571896125942651	0.775017181839305	0.682568058464921	0.403435683425988	0.00694602588713516	0.632374375004832	0.0450396198850251	0.268075723781746	0	0.933696023468045	0.810965888276821	0.796826329537445	0.974592831012277	0.777070418286632	0.940135742712147	0.973703751912035	0.943372186638564	0.8674121278508	0.848025393353692	0.974592831012277	0.430407481447961	0.649432489542271	0.675022532362619	0.942043187080103	0.992171920097254	0.878401902528777	0.674747900670155	0.377069414524246
Bifidobacterium	0.668883093022162	0.518075094966647	0.605201016789025	0.896622407261792	0.23887628796511	0.37745255102022	0.708974354611064	0.217442483491731	0.504740441949264	0.874375478710995	0.233014245034284	0.63623421975161	0.279862751747157	0.954592736018637	0.351458917948546	0.295963213883734	0.96210766392284	0.269547675371222	0.978684100407284	0.392896213794643	0.491356226240027	0.944302545545028	0.0699859311616208	0.21583126814595	0.218335468975665	0.248762259677082	0.0986516858314018	0.353360305374116	0.646086817733432	0.703099248831963	0	0.981190476781139	0.68858353036433	0.992171920097254	0.542307241522761	0.839564054796736	0.789220603206315	0.0847830814166837	0.900206615187667	0.942043187080103	0.947631930775516	0.68858353036433	0.941833304544301	0.442507740990818	0.951768271178707	0.832719391825229	0.813499433955463	0.900206615187667	0.735210023136963
Streptococcus	0.00459191935799242	0.618811803810633	0.332612561802014	0.745661273385078	0.610246393299034	0.647704380907646	0.785858888776431	0.734457065939204	0.405893575209278	0.242987938090633	0.773777168005311	0.7252193327237	0.432026269490401	0.742278000887071	0.935499663321778	0.000256852459209067	0.463179196070127	0.851710109611003	0.0902349426924059	0.296765931214444	0.0838308500998328	0.571734009757013	0.285532077261605	0.639885196994101	0.658561516313345	0.187019848965719	0.315039920441486	0.0793476227888794	0.389115167350182	0.418392197053837	0.945547622422378	0	0.951768271178707	0.6298058783568	0.959675178262223	0.452864089134856	0.634108798236969	0.974592831012277	0.350007765320269	0.504215204100445	0.933086843095615	0.777070418286632	0.502757049837872	0.99241330584379	0.924662346712186	0.862792278491989	0.68858353036433	0.542307241522761	0.814297820823209
Rhodococcus	0.0332579409236006	0.765786509576868	0.306055887868584	0.670831671230188	0.322723185454746	0.0530874002344908	0.0100897212318575	1.26103e+06	0.559569956586292	0.842861195554295	0.012636668552486	1.33726e+06	0.321864218962352	4.64055e+07	0.711452289527927	0.348401174562259	0.0330221432172802	8.00743e+09	0.175166715588816	0.947785811502017	0.0662916211014794	0.431072413537389	0.59458466021594	0.167007272381379	0.840338345512727	0.0582529563484028	0.183157490775891	0.138432358322534	0.000905801960195298	0.399905068201787	0.232891845624073	0.811458818657922	0	0.870013459633182	0.321191552992468	0.0474405346629721	0.629871263901897	0.340268025612538	0.156187416407573	0.502757049837872	0.000167930291525909	0.110865687314841	0.550264437372776	0.678688530443314	0.00467099912318439	0.902405111275652	0.581982415356733	0.706498479393367	0.752809583926094
Turicibacter	0.637586122878737	0.571518941624194	0.725619142347956	0.434001222079878	0.661993592474378	0.452246047189368	0.207091530141372	0.677273681108329	0.990994670921096	0.105385547936904	0.916542385899683	0.422369214921162	0.0780409506613411	0.450949442388914	0.0155849912388187	0.909629934026375	0.00134483719683485	0.279159462387394	0.430576103813388	0.535873623317226	0.0362834764464271	0.443615152439903	0.747678318251901	0.516143331516584	0.595192302734327	0.749639645992499	0.0553189338862672	0.373220873283526	0.393690264825858	0.901464389289036	0.984579800324049	0.167139249834135	0.539763452507117	0	0.790633477657788	0.390900162784176	0.886407585174048	0.819018733430121	0.544805984549065	0.899417601549344	0.735210023136963	0.721092838758211	0.910066564102889	0.981190476781139	0.895713232001905	0.487533792075947	0.951768271178707	0.852112342204365	0.733465502192273
Veillonella	0.575729785743081	0.0447582555074842	0.813220586441588	0.783473146693714	0.93857339922693	0.0063755279794679	0.304145463718677	0.000122651876617454	0.0055339505309797	0.384848996955179	0.0861697414986771	0.08824895474427	0.700409668469268	0.221950482626485	0.911862437187407	3.34354e+09	0.408772140021435	0.256646386391876	0.0755874623928005	0.0508947487397437	0.775256055204917	0.741835598502595	0.6021853128859	0.689062787859027	0.414560507995323	0.743302431899093	0.256085662311478	0.363485357551833	0.825610477527555	0.357282154093963	0.114216545561528	0.848431198414684	0.0280550989144442	0.385958220113761	0	0.494509372887295	0.110865687314841	0.76172714872827	0.796826329537445	0.608210330386063	0.204774339815498	0.796826329537445	0.808402216749349	0.955569297112629	0.818204564112015	0.606535193082304	0.940135742712147	0.974592831012277	0.151966323787882
Phascolarctobacterium	0.0071314355949232	0.929030243032644	0.643830416817219	0.888410446698334	0.453384255186825	0.125995336356698	0.0172495248250361	0.00134036834602652	0.484384354060167	0.930790742428414	0.036366961863186	0.0553372070101455	0.626980712825304	0.277602206483935	0.264349394307307	0.11477915644934	0.0685841764962644	0.0488595084739072	0.225471986393477	0.443344802007066	0.744722721042859	0.984226924133677	0.893140892304269	0.146857239026715	0.482720500639694	0.640869838297957	0.965976947223221	0.79438019189761	0.0617762179725369	0.733474275107759	0.48502324642805	0.0761551039688002	0.00151035171580074	0.0459507130129971	0.0924429766458699	0	0.0115069004325754	0.0994862831075859	0.947631930775516	0.93085959822929	0.504431340513629	0.0794776825767936	0.992171920097254	0.916283893717979	0.572188656180828	0.93085959822929	0.819018733430121	0.735210023136963	0.957205882565415
Peptococcus	0.606538183568818	0.876031243791772	0.532350434207301	0.312172689711137	0.213375705342888	0.00637463757640844	0.149248801417972	0.00396616742370218	0.582833784375978	0.465818332116764	0.720854402322312	0.530588760975934	0.756984317183509	0.189169131582754	0.217233906895403	8.59651e+09	0.149539495455468	0.819776612302551	0.234434918466024	0.0843882260594223	0.89323352543811	0.80872885288195	0.622501920729038	0.2985889485404	0.87318628062516	0.55475258655765	0.365251922183563	0.261974366744952	0.594598031625403	0.88229482826315	0.383656265501838	0.171856425318101	0.168252349528636	0.576707628884667	0.00543015611337996	0.000275591637429682	0	0.893523283298144	0.945883215796972	0.435421474292091	0.224694060368948	0.430407481447961	0.989621285399989	0.885212436209117	0.951768271178707	0.900206615187667	0.299014620193217	0.951768271178707	0.678688530443314
Eubacterium	0.687353106029283	0.892767125157061	0.710894039755967	0.450185078830606	0.72512977575027	0.233904735691354	0.382779292323132	0.482339445313865	0.864084926169092	0.247153979097419	0.583442228090783	0.944728583708793	0.729739198335263	0.659431999620141	0.0323646893235111	0.178443115547781	0.968613886817321	0.536908310439597	0.490679133059666	0.194977565448892	0.00372100998903854	0.21084714925748	0.852365400049728	0.207143433780625	0.370237720432684	0.144429397592948	0.804919724690933	0.980808561077576	0.449816541137309	0.760066281299148	0.00311448054183736	0.909206310601422	0.0339336188950426	0.45401661046871	0.337743819312225	0.00434675270793485	0.584335764614524	0	0.0862357081187197	0.384728487128317	0.832719391825229	0.752809583926094	0.482958805935457	0.916283893717979	0.974592831012277	0.796826329537445	0.989621285399989	0.895141505291649	0.839907931052625
Erysipelotrichaceae	0.866781547601875	0.703511371151841	0.877624582448752	0.985428636169179	0.0716139101242384	0.770066970248815	0.560989981356396	0.291945873951631	0.342210057351399	0.15186354516451	0.903420916601181	0.37767381973292	0.0999768622648238	0.120877391344987	0.0441291567549307	0.456971614135075	0.176548751010494	0.837610405368743	0.0647450337189221	0.524238333910394	4.0202e-11	0.163328758851504	0.474758680845423	0.274446282786213	0.788161752179718	0.241998125068375	0.90102912367364	0.945475751363103	0.626358903477953	0.531562666517815	0.606996460526541	0.0354293574691538	0.00968999481385759	0.116521769756616	0.400140468938111	0.780619403009425	0.77094886173358	0.0033086353319019	0	0.299014620193217	0.68858353036433	0.920446533001866	0.744512056840045	0.796826329537445	0.705511834907975	0.870013459633182	0.951768271178707	0.678688530443314	0.813499433955463
Dorea	0.814069225838559	0.642601124224775	0.100510737185044	0.892432062752814	0.100345562251599	0.950718830524193	0.0726329735158158	0.0920606366838977	0.00352907581006637	0.196519431177152	0.539716537641647	0.285451960868394	0.428867756023105	0.632509202873618	0.337203969074671	0.0509757239158135	0.0950498172747487	0.727334436744745	0.40465890106424	0.867949397711981	0.14797376439868	0.825657736603593	0.264847923174346	0.47055004925694	0.77668268344923	0.551918852793661	0.951144293028522	0.305538717613916	0.077681433607807	0.506046173503305	0.753634549664083	0.0971386025858817	0.0960368568669895	0.601324910750133	0.153743249020046	0.685368024294509	0.0632694060604018	0.0425580379219922	0.0249148968109628	0	0.27576480142348	0.714683051233392	0.924662346712186	0.862792278491989	0.810772951065807	0.656473926412157	0.37763567212792	0.68858353036433	0.992171920097254
Ruminococcus	0.136350165883577	0.971230771582124	0.942105887082655	0.911395852689776	0.429201214545272	0.178759822881996	0.000281801643246745	3.39492e+09	0.0454746836759267	0.191261800210934	0.345392716221573	0.000104819563334583	0.106690935714614	0.0012754484449427	0.931313790061756	0.253093056715436	0.0565439932310879	0.000365622744665516	0.548940551171772	0.263608811032271	0.477199194335764	0.0596374382471473	0.40102858482056	0.121338965382789	0.784059066726443	0.0204624853873477	0.316433558735429	0.0199940915256717	0.16865124453863	0.9143521176744	0.781312857210834	0.697720447571905	2.01341e+08	0.297458929750396	0.0143759944686799	0.0975920226136573	0.0168749824930149	0.471619643758735	0.226678549987101	0.0225998021359837	0	0.796826329537445	0.819018733430121	0.68858353036433	0.491279132436432	0.705511834907975	0.969700558263102	0.796826329537445	0.945653703862564
Clostridium	0.132176533716671	0.954361121037355	0.311621555109774	0.1660393958547	0.911521873557069	0.127785070161552	0.00877824485995433	0.00128514404035529	0.0713652946117547	0.15734669227607	0.707090423798427	0.061779781211754	0.661407523599149	0.121227514892382	0.598434790861471	0.363884473913085	0.0047161433880394	0.0147836445721695	0.446839880319133	0.110706601854167	0.576030402236723	0.914875847042049	0.487174973971081	0.403719072455997	0.572554390301871	0.190977694646142	0.293984363734695	0.166725578419407	0.01351526845377	0.0614596548542351	0.229725478497748	0.354560446935122	0.00534681138905684	0.269600424613274	0.395007471262298	0.00285470859867667	0.0620431460705233	0.328812484208216	0.651952534781708	0.264870290008131	0.396998935145517	0	0.410824090768892	0.839907931052625	0.338634860823384	0.957205882565415	0.705511834907975	0.937189967999785	0.744512056840045
Atopobium	0.771372691351342	0.0679113920867541	0.539130749633982	0.494196859296236	0.455853473628921	0.557786773915005	0.016588254986519	0.216962554548135	0.215067689551306	0.301384773160216	0.192387052719971	0.105545615527797	0.573320307505856	0.0729908170350204	0.765071581954687	0.915026687460676	0.774169657748113	0.351739351810546	0.979065639137958	0.436176178086842	0.555243853229876	0.810637959707866	0.588059115436538	0.559197260999481	0.660458034324517	0.702157121105101	0.997242327979166	0.00021728161033258	0.13692939828433	0.18449184192711	0.751928956607614	0.0959699756779829	0.118587601197072	0.619588175070865	0.415089791294156	0.988122238790734	0.966193516194601	0.0861645702846787	0.321514502519547	0.657733346008132	0.448226231372652	0.0505728723515447	0	0.741107645147564	0.526477258991686	0.506182360184769	0.735210023136963	0.819018733430121	0.574948693865235
Brachybacterium	0.190715704217111	0.86780789672282	0.688025897842381	0.183415577762488	0.400228494860074	0.231102617726563	0.0650305300704729	0.059429486433729	0.329146244442303	0.101492548838645	0.252293630917781	0.0794561455773026	0.299045919961298	0.804656908853987	0.282597758555421	0.306376396355036	0.190699046756396	0.218319709951544	0.323574447896664	0.894481114966101	0.584984223024581	0.216830903038923	0.435082823029416	0.736812174635581	0.311170415406081	0.85013383762451	0.194475873879703	0.793070749788129	0.276663748261828	0.202231240307821	0.0678219274548468	0.989172772600218	0.21884242410213	0.944659087497249	0.829976205595697	0.641045726481182	0.567131668586866	0.644764666436651	0.405352392823737	0.526127209823278	0.226058784657561	0.4892770069889	0.310344375815028	0	0.79186062780469	0.777070418286632	0.147306163745809	0.813499433955463	0.924662346712186
Ruminococcaceae	0.931681733167538	0.575426676195955	0.760088447520215	0.403438395844812	0.437354556383094	0.586602866424037	0.467910699482106	0.000128947240070818	0.394639372151665	0.00279110561041246	0.227334443545294	6311.94	0.232274727088533	21.5684	0.921719840797631	0.559585876247066	0.12218575091528	2.73682e+08	0.405121739047927	0.89726295954686	0.830879593335204	0.374750545496246	0.294974665821256	0.107014561215453	0.191858843985019	0.109352104227625	0.0289901880857173	0.587147923473118	0.0308729374117089	0.753288338511165	0.808059055187733	0.661970680811008	7.88914e+09	0.59367394231498	0.446660330310972	0.129204600939016	0.806195401267157	0.8952265367113	0.251737514538029	0.417630801732673	0.0902316979066579	0.031740567642503	0.106672023427036	0.387203686575518	0	0.0614572458670197	0.813499433955463	0.796826329537445	0.940135742712147
Elusimicrobiaceae	0.567629259818856	0.8630791337935	0.316442405338326	0.87114486611764	0.397060550010498	0.461848032887893	0.600063190321565	0.0119088469271637	0.497899991750213	0.241434791954609	0.252293630917781	0.797348162410846	0.636866859583461	0.0134034505809942	0.212522425664364	0.569941237366488	0.34245452949854	0.546031840716798	0.134731069064659	0.977468861493215	0.900223090798334	0.592911574144202	0.435082823029416	0.749033584188028	0.478776492727281	0.815690035983934	0.774323954912905	0.776782461299391	0.111916045477539	0.981939463241283	0.476955368464643	0.52576787848171	0.610688846732666	0.0884076586948777	0.151730066363718	0.680190037129911	0.603506798367305	0.400154822038834	0.538809822861975	0.192248392960029	0.253408332538375	0.840647158900402	0.0987572114972733	0.361672047541675	0.00200676721198432	0	0.965855041345789	0.813499433955463	0.25513293873904
Enterobacteriaceae	0.303002369285842	0.743961033820556	0.9390919417572	0.819545084872252	0.0755587688413562	0.466766491077896	0.289647070426713	0.306431860427793	0.985431121676532	0.223101251229136	0.699106629141578	0.0471294029567252	0.556271051244964	0.344490405218229	0.69229035881627	0.907533793190056	0.644456246060894	0.767187960601574	0.473913446574989	0.283952088493316	0.801446957145105	0.100769681985412	0.377150554610915	0.173577263547572	0.53294092816476	0.982325351210535	0.111965998297525	0.174629284280864	0.579987430891817	0.552138338732374	0.421117310059381	0.227444800840647	0.136129378877493	0.816112468613849	0.726694674521951	0.452455661413739	0.0252704233493246	0.964767162779371	0.799874039881386	0.0410004444024599	0.868376744828263	0.250546449237045	0.292487280403653	0.00876249636058503	0.425776273742059	0.859413873524008	0	0.782826445300893	0.974592831012277
[Ruminococcus]	0.297025773716591	0.770952566578105	0.912298554385302	0.367884507638897	0.360417165987978	0.150124255844826	0.735661483000856	0.325967692267746	0.2717930275778	0.700113533461775	0.89127551080463	0.477054817760719	0.145188206795396	0.939469776501728	0.897555113903844	0.16701674951265	0.961511111652606	0.832350002103701	0.799377890460412	0.144464358164554	0.401272726299735	0.150495578495997	0.504146037196326	0.267557857555548	0.544384181013297	0.374454403985382	0.178402292405494	0.822975663233172	0.809595486080002	0.201123090560672	0.605547508064211	0.113813975098393	0.256544265309148	0.510246567419294	0.913539871825166	0.291037631397341	0.818077471047955	0.590428029612777	0.212578646003786	0.232333746589717	0.392143293980933	0.715324587820244	0.453996991660971	0.435082823029416	0.393323651271542	0.435082823029416	0.377150554610915	0	0.714683051233392
Rothia	0.959317519455804	0.9298443194679	0.881220597177925	0.961053247325395	0.681682013765749	0.511098075081471	0.4563068089719	0.0338285357910016	0.00491250449157101	0.88080202009383	0.0579328601218815	0.854630508527141	0.270929959671574	0.934062721431236	0.0427127136730213	0.485233755751909	0.0272797926084581	0.674697969409181	0.893590203899837	0.15391445095484	0.487729266526597	0.590072246075782	0.215000238996449	0.403625504789622	0.819550899252209	0.226443073025023	0.494641025558933	0.63967197993445	0.863740952361885	0.040631153238531	0.306687609651419	0.440374437947898	0.329392601619907	0.28560248534344	0.00918000649820672	0.840254899096609	0.208900102062834	0.487982116459251	0.428033856701469	0.982793874641787	0.764776465611816	0.318425762310403	0.130478152566968	0.661577369901294	0.731773542853943	0.0199024320157189	0.896862968070414	0.262690851254398	0
Dialister	0.04585938050426	0.461294580702319	0.710832018752866	0.211632685560249	0.229125976550363	0.879969947616069	0.720293007161144	0.519414750382075	0.112145816294478	0.842811333168958	0.134709103335167	0.817328059967868	0.00568161441563823	0.36741777433387	0.285098630168229	0.986177287027963	0.30013894418241	0.305880829974569	0.778918169454764	2.82283e-36	0.796457045646848	0.0907926515812856	0.763262874292553	0.545254883778073	0.518217465616915	0.91778440602796	0.405822250298537	0.702348587931255	0.681098333545624	0.00760842417067533	0.644375699045421	0.152005146347973	0.907049952430648	0.548704337213037	0.0941719964086948	0.282737424203374	0.0744068591680273	0.179396733513429	0.364666572226202	0.88857634669667	0.322586035430477	0.088366315785449	0.284076394904307	0.717339347727577	0.238639631674001	0.358708450132074	0.302964517080797	0.278604671185696	0.382049717490749
[truncated: 1 more columns]
